# Supplementary material for: Enrichment and identification of Δ9-Tetrahydrocannabinolic acid synthase from Pichia pastoris culture supernatants
Source: Data Brief. 2015 Aug 6;4:641–9. doi: 10.1016/j.dib.2015.07.033 (PMC4560726; doi:10.1016/j.dib.2015.07.033)
Supplement: Supplementary file 1 — Supplementary Data [file mmc1.zip]

Archive with 8 entries (8 files):
- Supplementary Table 4 B.xml
- Supplementary Table 1 A.xlsx
- Supplementary Table 1 B.xml
- Supplementary Table 2 A.xlsx
- Supplementary Table 2 B.xml
- Supplementary Table 3 A.xlsx
- Supplementary Table 3 B.xml
- Supplementary Table 4 A.xlsx
