# Supplementary material for: Enrichment and identification of Δ9-Tetrahydrocannabinolic acid synthase from Pichia pastoris culture supernatants
Source: Data Brief. 2015 Aug 6;4:641–9. doi: 10.1016/j.dib.2015.07.033 (PMC4560726; doi:10.1016/j.dib.2015.07.033)
Supplement: Supplementary file 1 — Supplementary Data [file mmc1.zip › Supplementary Table 4 B.xml]

<?xml version="1.0" encoding="utf-8"?>
<protein_summary xmlns:xsd="http://www.w3.org/2001/XMLSchema" xmlns:xsi="http://www.w3.org/2001/XMLSchema-instance" summary_xml="D:\Ansgar\Dortmund\Dortmund_4.prot.xml" xmlns="http://regis-web.systemsbiology.net/protXML">
  <protein_summary_header reference_database="pichia_pastoris_thc.fasta" organism="" source_files="D:\Ansgar\Dortmund\Dortmund_4.msf" source_files_alt="D:\Ansgar\Dortmund\Dortmund_4.msf" source_file_xtn="MSF" min_peptide_probability="0" min_peptide_weight="0" num_predicted_correct_prots="0" num_input_1_spectra="0" num_input_2_spectra="3775" num_input_3_spectra="3765" num_input_4_spectra="1568" num_input_5_spectra="246" initial_min_peptide_prob="0" sample_enzyme="Trypsin (Full)">
    <program_details analysis="Thermo.Discoverer" time="2015-06-11T09:47:50.296875+02:00" version="1.4.1.14">
      <SearchSummary xmlns="http://www.thermofisher.com/Discoverer">================================================================================

Search name: Dortmund_4
Search description: -
Search date: 08/25/2014 14:57:00

================================================================================

The pipeline tree:
------------------

  |-(0) Spectrum Files
    |-(1) Spectrum Selector
      |-(2) Sequest HT
        |-(3) Percolator

------------------------------------------------------------------------------
Processing node 0: Spectrum Files
------------------------------------------------------------------------------

Input Data:
-----------------------------
File Name(s):  D:\Ansgar\Dortmund\Dortmund_4.raw

------------------------------------------------------------------------------
Processing node 1: Spectrum Selector
------------------------------------------------------------------------------

1. General Settings:
-----------------------------
Precursor Selection:  Use MS1 Precursor
Use New Precursor Reevaluation:  True

2. Spectrum Properties Filter:
-----------------------------
Lower RT Limit:  0
Upper RT Limit:  0
First Scan:  0
Last Scan:  0
Lowest Charge State:  0
Highest Charge State:  0
Min. Precursor Mass:  300 Da
Max. Precursor Mass:  5000 Da
Total Intensity Threshold:  0
Minimum Peak Count:  1

3. Scan Event Filters:
-----------------------------
MS Order:  Is MS2
Min. Collision Energy:  0
Max. Collision Energy:  1000
Scan Type:  Is Full

4. Peak Filters:
-----------------------------
S/N Threshold (FT-only):  2

5. Replacements for Unrecognized Properties:
-----------------------------
Unrecognized Charge Replacements:  Automatic
Unrecognized Mass Analyzer Replacements:  ITMS
Unrecognized MS Order Replacements:  MS2
Unrecognized Activation Type Replacements:  CID
Unrecognized Polarity Replacements:  +

6. Just for Testing:
-----------------------------
Precursor Clipping Range Before:  2.5 Da
Precursor Clipping Range After:  5.5 Da

------------------------------------------------------------------------------
Processing node 2: Sequest HT
------------------------------------------------------------------------------

1. Input Data:
-----------------------------
Protein Database:  pichia_pastoris_thc.fasta
Enzyme Name:  Trypsin (Full)
Max. Missed Cleavage Sites:  2
Min. Peptide Length:  6
Max. Peptide Length:  144

2. Scoring Options:
-----------------------------
Max. Delta Cn:  0.05
Max. Number of Peptides Reported:  10

3. Tolerances:
-----------------------------
Precursor Mass Tolerance:  10 ppm
Fragment Mass Tolerance:  0.6 Da
Use Average Precursor Mass:  False
Use Average Fragment Mass:  False

4. Spectrum Matching:
-----------------------------
Use Neutral Loss a Ions:  True
Use Neutral Loss b Ions:  True
Use Neutral Loss y Ions:  True
Use Flanking Ions:  True
Weight of a Ions:  0
Weight of b Ions:  1
Weight of c Ions:  0
Weight of x Ions:  0
Weight of y Ions:  1
Weight of z Ions:  0

5. Dynamic Modifications:
-----------------------------
Max. Equal Modifications Per Peptide:  3
Max. Dynamic Modifications Per Peptide:  4
1. Dynamic Modification:  Oxidation / +15.995 Da (M)

------------------------------------------------------------------------------
Processing node 3: Percolator
------------------------------------------------------------------------------

1. Input Data:
-----------------------------
Maximum Delta Cn:  0.05

2. Decoy Database Search:
-----------------------------
Target FDR (Strict):  0.01
Target FDR (Relaxed):  0.05
Validation based on:  q-Value

</SearchSummary>
    </program_details>
  </protein_summary_header>
  <analysis_summary analysis="Sequest HT" time="2015-06-11T09:47:50.296875+02:00" id="-5-Sequest HT">
    <ProcessingNodeSummary xmlns="http://www.thermofisher.com/Discoverer">
      <Parameter name="Protein Database">pichia_pastoris_thc.fasta</Parameter>
      <Parameter name="Enzyme Name">Trypsin (Full)</Parameter>
      <Parameter name="Max. Missed Cleavage Sites">2</Parameter>
      <Parameter name="Min. Peptide Length">6</Parameter>
      <Parameter name="Max. Peptide Length">144</Parameter>
      <Parameter name="Max. Delta Cn">0.05</Parameter>
      <Parameter name="Max. Number of Peptides Reported">10</Parameter>
      <Parameter name="Precursor Mass Tolerance">10 ppm</Parameter>
      <Parameter name="Fragment Mass Tolerance">0.6 Da</Parameter>
      <Parameter name="Use Average Precursor Mass">False</Parameter>
      <Parameter name="Use Average Fragment Mass">False</Parameter>
      <Parameter name="Use Neutral Loss a Ions">True</Parameter>
      <Parameter name="Use Neutral Loss b Ions">True</Parameter>
      <Parameter name="Use Neutral Loss y Ions">True</Parameter>
      <Parameter name="Use Flanking Ions">True</Parameter>
      <Parameter name="Weight of a Ions">0</Parameter>
      <Parameter name="Weight of b Ions">1</Parameter>
      <Parameter name="Weight of c Ions">0</Parameter>
      <Parameter name="Weight of x Ions">0</Parameter>
      <Parameter name="Weight of y Ions">1</Parameter>
      <Parameter name="Weight of z Ions">0</Parameter>
      <Parameter name="Max. Equal Modifications Per Peptide">3</Parameter>
      <Parameter name="Max. Dynamic Modifications Per Peptide">4</Parameter>
      <Parameter name="1. Dynamic Modification">Oxidation / +15.995 Da (M)</Parameter>
      <Parameter name="Automatic">True</Parameter>
      <Parameter name="Number of Spectra Processed At Once">3000</Parameter>
      <Parameter name="Number of Parallel Tasks">0</Parameter>
      <Parameter name="z=1: High Confidence XCorr">1.5</Parameter>
      <Parameter name="z=1: Medium Confidence XCorr">0.7</Parameter>
      <Parameter name="z=2: High Confidence XCorr">2</Parameter>
      <Parameter name="z=2: Medium Confidence XCorr">0.9</Parameter>
      <Parameter name="z=3: High Confidence XCorr">2.5</Parameter>
      <Parameter name="z=3: Medium Confidence XCorr">1.2</Parameter>
      <Parameter name="z&gt;=4: High Confidence XCorr">3</Parameter>
      <Parameter name="z&gt;=4: Medium Confidence XCorr">1.5</Parameter>
      <Parameter name="z=1: High Confidence XCorr">1.2</Parameter>
      <Parameter name="z=1: Medium Confidence XCorr">0.7</Parameter>
      <Parameter name="z=2: High Confidence XCorr">1.9</Parameter>
      <Parameter name="z=2: Medium Confidence XCorr">0.8</Parameter>
      <Parameter name="z=3: High Confidence XCorr">2.3</Parameter>
      <Parameter name="z=3: Medium Confidence XCorr">1</Parameter>
      <Parameter name="z&gt;=4: High Confidence XCorr">2.6</Parameter>
      <Parameter name="z&gt;=4: Medium Confidence XCorr">1.2</Parameter>
      <Parameter name="Strict Score Threshold">2.3</Parameter>
      <Parameter name="Relaxed Score Threshold">1.5</Parameter>
      <Parameter name="Search Against Decoy Database">True</Parameter>
      <Parameter name="Default FDR Calculator">2edb1dfd-fa0f-49b5-b8f4-eef90c922903</Parameter>
      <Parameter name="Static Modification for X">MappingL / +113.084 Da (X)</Parameter>
      <Parameter name="Low resolution spectra contained">True</Parameter>
    </ProcessingNodeSummary>
  </analysis_summary>
  <dataset_derivation generation_no="0" />
  <protein_group group_number="0" probability="24.23">
    <protein protein_name="C4QW09" probability="24.23" n_indistinguishable_proteins="1" group_sibling_id="0">
      <annotation protein_description="Fructose 1,6-bisphosphate aldolase, required for glycolysis and gluconeogenesis OS=Komagataella pastoris (strain GS115 / ATCC 20864) GN=PAS_chr1-1_0072 PE=4 SV=1 - [C4QW09_PICPG]" />
      <indistinguishable_protein protein_name="C4QW09">
        <annotation protein_description="Fructose 1,6-bisphosphate aldolase, required for glycolysis and gluconeogenesis OS=Komagataella pastoris (strain GS115 / ATCC 20864) GN=PAS_chr1-1_0072 PE=4 SV=1 - [C4QW09_PICPG]" />
      </indistinguishable_protein>
      <peptide peptide_sequence="DYIMSQVGNPEGDDKPNKK" charge="3" initial_probability="3.96" weight="2150.99979" is_nondegenerate_evidence="" n_enzymatic_termini="" n_instances="" is_contributing_evidence="Y">
        <modification_info>
          <mod_aminoacid_mass position="4" mass="147.03542" />
        </modification_info>
        <peptide_parent_protein protein_name="C4QW09" />
        <indistinguishable_peptide peptide_sequence="DYIMSQVGNPEGDDKPNKK">
          <modification_info mod_nterm_mass="0" mod_cterm_mass="0" modified_peptide="DYIM[147.03542]SQVGNPEGDDKPNKK">
            <mod_aminoacid_mass position="4" mass="147.03542" />
          </modification_info>
        </indistinguishable_peptide>
      </peptide>
      <peptide peptide_sequence="DYIMSQVGNPEGDDKPNK" charge="3" initial_probability="2.73" weight="2022.90543" is_nondegenerate_evidence="" n_enzymatic_termini="" n_instances="" is_contributing_evidence="Y">
        <modification_info>
          <mod_aminoacid_mass position="4" mass="147.03542" />
        </modification_info>
        <peptide_parent_protein protein_name="C4QW09" />
      </peptide>
      <peptide peptide_sequence="NSNQEASIGGAVAAAHYIR" charge="3" initial_probability="2.91" weight="1928.95749" is_nondegenerate_evidence="" n_enzymatic_termini="" n_instances="" is_contributing_evidence="Y">
        <peptide_parent_protein protein_name="C4QW09" />
      </peptide>
      <peptide peptide_sequence="ELLYTKPETVFAVHK" charge="3" initial_probability="3.15" weight="1774.97037" is_nondegenerate_evidence="" n_enzymatic_termini="" n_instances="" is_contributing_evidence="Y">
        <peptide_parent_protein protein_name="C4QW09" />
      </peptide>
      <peptide peptide_sequence="VTEALNIFHTANQL" charge="2" initial_probability="4.11" weight="1570.81877" is_nondegenerate_evidence="" n_enzymatic_termini="" n_instances="" is_contributing_evidence="Y">
        <peptide_parent_protein protein_name="C4QW09" />
      </peptide>
      <peptide peptide_sequence="GFAIPAINVTSSSTAVAALEAAR" charge="3" initial_probability="4.21" weight="2217.18326" is_nondegenerate_evidence="" n_enzymatic_termini="" n_instances="" is_contributing_evidence="Y">
        <peptide_parent_protein protein_name="C4QW09" />
      </peptide>
    </protein>
  </protein_group>
  <protein_group group_number="1" probability="12.81">
    <protein protein_name="C4QWS2" probability="12.81" n_indistinguishable_proteins="1" group_sibling_id="1">
      <annotation protein_description="Fructose 1,6-bisphosphate aldolase, required for glycolysis and gluconeogenesis OS=Komagataella pastoris (strain GS115 / ATCC 20864) GN=PAS_chr1-1_0319 PE=4 SV=1 - [C4QWS2_PICPG]" />
      <indistinguishable_protein protein_name="C4QWS2">
        <annotation protein_description="Fructose 1,6-bisphosphate aldolase, required for glycolysis and gluconeogenesis OS=Komagataella pastoris (strain GS115 / ATCC 20864) GN=PAS_chr1-1_0319 PE=4 SV=1 - [C4QWS2_PICPG]" />
      </indistinguishable_protein>
      <peptide peptide_sequence="DYLQSMVGNPQGADKPNKK" charge="3" initial_probability="2.79" weight="2106.02671" is_nondegenerate_evidence="" n_enzymatic_termini="" n_instances="" is_contributing_evidence="Y">
        <modification_info>
          <mod_aminoacid_mass position="6" mass="147.03542" />
        </modification_info>
        <peptide_parent_protein protein_name="C4QWS2" />
      </peptide>
      <peptide peptide_sequence="DYLQSMVGNPQGADKPNK" charge="3" initial_probability="2.39" weight="1977.93326" is_nondegenerate_evidence="" n_enzymatic_termini="" n_instances="" is_contributing_evidence="Y">
        <modification_info>
          <mod_aminoacid_mass position="6" mass="147.03542" />
        </modification_info>
        <peptide_parent_protein protein_name="C4QWS2" />
      </peptide>
      <peptide peptide_sequence="EALEVFHAAGTFK" charge="2" initial_probability="3.97" weight="1419.72551" is_nondegenerate_evidence="" n_enzymatic_termini="" n_instances="" is_contributing_evidence="Y">
        <peptide_parent_protein protein_name="C4QWS2" />
      </peptide>
      <peptide peptide_sequence="FAIPSINVTSSSTAVAVLEAAR" charge="3" initial_probability="3.66" weight="2204.18772" is_nondegenerate_evidence="" n_enzymatic_termini="" n_instances="" is_contributing_evidence="Y">
        <peptide_parent_protein protein_name="C4QWS2" />
      </peptide>
    </protein>
  </protein_group>
  <protein_group group_number="2" probability="12.19">
    <protein protein_name="C4R564" probability="12.19" n_indistinguishable_proteins="1" group_sibling_id="2">
      <annotation protein_description="Type I transmembrane sorting receptor for multiple vacuolar hydrolases OS=Komagataella pastoris (strain GS115 / ATCC 20864) GN=PAS_chr3_0653 PE=4 SV=1 - [C4R564_PICPG]" />
      <indistinguishable_protein protein_name="C4R564">
        <annotation protein_description="Type I transmembrane sorting receptor for multiple vacuolar hydrolases OS=Komagataella pastoris (strain GS115 / ATCC 20864) GN=PAS_chr3_0653 PE=4 SV=1 - [C4R564_PICPG]" />
      </indistinguishable_protein>
      <peptide peptide_sequence="QQAYTTLSGATK" charge="2" initial_probability="2.06" weight="1268.64629" is_nondegenerate_evidence="" n_enzymatic_termini="" n_instances="" is_contributing_evidence="Y">
        <peptide_parent_protein protein_name="C4R564" />
      </peptide>
      <peptide peptide_sequence="DKENPSEDETLVAITNR" charge="3" initial_probability="4.1" weight="1930.93412" is_nondegenerate_evidence="" n_enzymatic_termini="" n_instances="" is_contributing_evidence="Y">
        <peptide_parent_protein protein_name="C4R564" />
      </peptide>
      <peptide peptide_sequence="ASVFTFDGK" charge="2" initial_probability="2.51" weight="971.48229" is_nondegenerate_evidence="" n_enzymatic_termini="" n_instances="" is_contributing_evidence="Y">
        <peptide_parent_protein protein_name="C4R564" />
      </peptide>
      <peptide peptide_sequence="VEEYIYLER" charge="2" initial_probability="3.52" weight="1213.60967" is_nondegenerate_evidence="" n_enzymatic_termini="" n_instances="" is_contributing_evidence="Y">
        <peptide_parent_protein protein_name="C4R564" />
      </peptide>
      <peptide peptide_sequence="VFQIDFSHLLNR" charge="3" initial_probability="1.52" weight="1488.79282" is_nondegenerate_evidence="" n_enzymatic_termini="" n_instances="" is_contributing_evidence="Y">
        <peptide_parent_protein protein_name="C4R564" />
      </peptide>
    </protein>
  </protein_group>
  <protein_group group_number="3" probability="74.08">
    <protein protein_name="C4R8V1" probability="74.08" n_indistinguishable_proteins="1" group_sibling_id="3">
      <annotation protein_description="Ubiquitin OS=Komagataella pastoris (strain GS115 / ATCC 20864) GN=PAS_chr4_0762 PE=4 SV=1 - [C4R8V1_PICPG]" />
      <indistinguishable_protein protein_name="C4R8V1">
        <annotation protein_description="Ubiquitin OS=Komagataella pastoris (strain GS115 / ATCC 20864) GN=PAS_chr4_0762 PE=4 SV=1 - [C4R8V1_PICPG]" />
      </indistinguishable_protein>
      <peptide peptide_sequence="EGIPPDQQR" charge="2" initial_probability="1.58" weight="1039.51641" is_nondegenerate_evidence="" n_enzymatic_termini="" n_instances="" is_contributing_evidence="Y">
        <peptide_parent_protein protein_name="C4R8V1" />
        <peptide_parent_protein protein_name="C4R0U2" />
        <peptide_parent_protein protein_name="C4R5D4" />
        <indistinguishable_peptide peptide_sequence="EGIPPDQQR" />
        <indistinguishable_peptide peptide_sequence="EGIPPDQQR" />
      </peptide>
      <peptide peptide_sequence="TLSDYNIQK" charge="2" initial_probability="2.53" weight="1081.55083" is_nondegenerate_evidence="" n_enzymatic_termini="" n_instances="" is_contributing_evidence="Y">
        <peptide_parent_protein protein_name="C4R8V1" />
        <peptide_parent_protein protein_name="C4R0U2" />
        <peptide_parent_protein protein_name="C4R5D4" />
        <indistinguishable_peptide peptide_sequence="TLSDYNIQK" />
      </peptide>
      <peptide peptide_sequence="LIFAGK" charge="2" initial_probability="1.64" weight="648.40746" is_nondegenerate_evidence="" n_enzymatic_termini="" n_instances="" is_contributing_evidence="Y">
        <peptide_parent_protein protein_name="C4R8V1" />
        <peptide_parent_protein protein_name="C4R0U2" />
        <peptide_parent_protein protein_name="C4R5D4" />
      </peptide>
      <peptide peptide_sequence="ESTLHLVLR" charge="2" initial_probability="3.02" weight="1067.61992" is_nondegenerate_evidence="" n_enzymatic_termini="" n_instances="" is_contributing_evidence="Y">
        <peptide_parent_protein protein_name="C4R8V1" />
        <peptide_parent_protein protein_name="C4R0U2" />
        <peptide_parent_protein protein_name="C4R5D4" />
        <indistinguishable_peptide peptide_sequence="ESTLHLVLR" />
        <indistinguishable_peptide peptide_sequence="ESTLHLVLR" />
        <indistinguishable_peptide peptide_sequence="ESTLHLVLR" />
      </peptide>
      <peptide peptide_sequence="TITLEVESSDTIDNVK" charge="2" initial_probability="6.11" weight="1763.88933" is_nondegenerate_evidence="" n_enzymatic_termini="" n_instances="" is_contributing_evidence="Y">
        <peptide_parent_protein protein_name="C4R8V1" />
        <peptide_parent_protein protein_name="C4R0U2" />
        <peptide_parent_protein protein_name="C4R5D4" />
        <indistinguishable_peptide peptide_sequence="TITLEVESSDTIDNVK" />
        <indistinguishable_peptide peptide_sequence="TITLEVESSDTIDNVK" />
        <indistinguishable_peptide peptide_sequence="TITLEVESSDTIDNVK" />
        <indistinguishable_peptide peptide_sequence="TITLEVESSDTIDNVK" />
        <indistinguishable_peptide peptide_sequence="TITLEVESSDTIDNVK" />
        <indistinguishable_peptide peptide_sequence="TITLEVESSDTIDNVK" />
        <indistinguishable_peptide peptide_sequence="TITLEVESSDTIDNVK" />
        <indistinguishable_peptide peptide_sequence="TITLEVESSDTIDNVK" />
        <indistinguishable_peptide peptide_sequence="TITLEVESSDTIDNVK" />
        <indistinguishable_peptide peptide_sequence="TITLEVESSDTIDNVK" />
        <indistinguishable_peptide peptide_sequence="TITLEVESSDTIDNVK" />
      </peptide>
      <peptide peptide_sequence="TLSDYNIQKESTLHLVLR" charge="4" initial_probability="1.58" weight="2130.15395" is_nondegenerate_evidence="" n_enzymatic_termini="" n_instances="" is_contributing_evidence="Y">
        <peptide_parent_protein protein_name="C4R8V1" />
        <peptide_parent_protein protein_name="C4R0U2" />
        <peptide_parent_protein protein_name="C4R5D4" />
      </peptide>
    </protein>
  </protein_group>
  <protein_group group_number="4" probability="5.64">
    <protein protein_name="C4R5T5" probability="5.64" n_indistinguishable_proteins="1" group_sibling_id="4">
      <annotation protein_description="Non-essential intracellular esterase that can function as an S-formylglutathione hydrolase OS=Komagataella pastoris (strain GS115 / ATCC 20864) GN=PAS_chr3_0867 PE=4 SV=1 - [C4R5T5_PICPG]" />
      <indistinguishable_protein protein_name="C4R5T5">
        <annotation protein_description="Non-essential intracellular esterase that can function as an S-formylglutathione hydrolase OS=Komagataella pastoris (strain GS115 / ATCC 20864) GN=PAS_chr3_0867 PE=4 SV=1 - [C4R5T5_PICPG]" />
      </indistinguishable_protein>
      <peptide peptide_sequence="VTAEIQSFGGK" charge="2" initial_probability="3.44" weight="1136.59172" is_nondegenerate_evidence="" n_enzymatic_termini="" n_instances="" is_contributing_evidence="Y">
        <peptide_parent_protein protein_name="C4R5T5" />
      </peptide>
      <peptide peptide_sequence="YQGPSDSSILIHVGK" charge="3" initial_probability="2.2" weight="1600.82938" is_nondegenerate_evidence="" n_enzymatic_termini="" n_instances="" is_contributing_evidence="Y">
        <peptide_parent_protein protein_name="C4R5T5" />
      </peptide>
    </protein>
  </protein_group>
  <protein_group group_number="5" probability="16.49">
    <protein protein_name="C4R9F6" probability="16.49" n_indistinguishable_proteins="1" group_sibling_id="5">
      <annotation protein_description="Putative uncharacterized protein OS=Komagataella pastoris (strain GS115 / ATCC 20864) GN=PAS_c034_0034 PE=4 SV=1 - [C4R9F6_PICPG]" />
      <indistinguishable_protein protein_name="C4R9F6">
        <annotation protein_description="Putative uncharacterized protein OS=Komagataella pastoris (strain GS115 / ATCC 20864) GN=PAS_c034_0034 PE=4 SV=1 - [C4R9F6_PICPG]" />
      </indistinguishable_protein>
      <peptide peptide_sequence="KGIPAYHGFGGTSK" charge="3" initial_probability="2.88" weight="1419.73752" is_nondegenerate_evidence="" n_enzymatic_termini="" n_instances="" is_contributing_evidence="Y">
        <peptide_parent_protein protein_name="C4R9F6" />
      </peptide>
      <peptide peptide_sequence="GGGGTQDYIARPTSSSLK" charge="3" initial_probability="2.81" weight="1794.89792" is_nondegenerate_evidence="" n_enzymatic_termini="" n_instances="" is_contributing_evidence="Y">
        <peptide_parent_protein protein_name="C4R9F6" />
      </peptide>
      <peptide peptide_sequence="GIPAYHGFGGTSK" charge="2" initial_probability="2.16" weight="1291.64104" is_nondegenerate_evidence="" n_enzymatic_termini="" n_instances="" is_contributing_evidence="Y">
        <peptide_parent_protein protein_name="C4R9F6" />
      </peptide>
      <peptide peptide_sequence="LSQFGVYYPSSQK" charge="2" initial_probability="4.16" weight="1503.74529" is_nondegenerate_evidence="" n_enzymatic_termini="" n_instances="" is_contributing_evidence="Y">
        <peptide_parent_protein protein_name="C4R9F6" />
      </peptide>
      <peptide peptide_sequence="SGYYKPGSVDNLTFLNSLGGK" charge="3" initial_probability="4.49" weight="2217.1135" is_nondegenerate_evidence="" n_enzymatic_termini="" n_instances="" is_contributing_evidence="Y">
        <peptide_parent_protein protein_name="C4R9F6" />
      </peptide>
    </protein>
  </protein_group>
  <protein_group group_number="6" probability="10.1">
    <protein protein_name="C4R546" probability="10.1" n_indistinguishable_proteins="1" group_sibling_id="6">
      <annotation protein_description="Putative serine type carboxypeptidase with a role in phytochelatin synthesis OS=Komagataella pastoris (strain GS115 / ATCC 20864) GN=PAS_chr3_0633 PE=4 SV=1 - [C4R546_PICPG]" />
      <indistinguishable_protein protein_name="C4R546">
        <annotation protein_description="Putative serine type carboxypeptidase with a role in phytochelatin synthesis OS=Komagataella pastoris (strain GS115 / ATCC 20864) GN=PAS_chr3_0633 PE=4 SV=1 - [C4R546_PICPG]" />
      </indistinguishable_protein>
      <peptide peptide_sequence="IASEIVSHADK" charge="2" initial_probability="4.04" weight="1169.61504" is_nondegenerate_evidence="" n_enzymatic_termini="" n_instances="" is_contributing_evidence="Y">
        <peptide_parent_protein protein_name="C4R546" />
        <indistinguishable_peptide peptide_sequence="IASEIVSHADK" />
      </peptide>
      <peptide peptide_sequence="QSSGYLDIIDQDK" charge="2" initial_probability="3.98" weight="1481.70989" is_nondegenerate_evidence="" n_enzymatic_termini="" n_instances="" is_contributing_evidence="Y">
        <peptide_parent_protein protein_name="C4R546" />
      </peptide>
    </protein>
  </protein_group>
  <protein_group group_number="7" probability="115.45">
    <protein protein_name="C4R3H3" probability="115.45" n_indistinguishable_proteins="1" group_sibling_id="7">
      <annotation protein_description="Putative uncharacterized protein OS=Komagataella pastoris (strain GS115 / ATCC 20864) GN=PAS_chr3_0076 PE=4 SV=1 - [C4R3H3_PICPG]" />
      <indistinguishable_protein protein_name="C4R3H3">
        <annotation protein_description="Putative uncharacterized protein OS=Komagataella pastoris (strain GS115 / ATCC 20864) GN=PAS_chr3_0076 PE=4 SV=1 - [C4R3H3_PICPG]" />
      </indistinguishable_protein>
      <peptide peptide_sequence="GNIVSAGYFEDNVLPPV" charge="2" initial_probability="4.32" weight="1790.89409" is_nondegenerate_evidence="" n_enzymatic_termini="" n_instances="" is_contributing_evidence="Y">
        <peptide_parent_protein protein_name="C4R3H3" />
        <indistinguishable_peptide peptide_sequence="GNIVSAGYFEDNVLPPV" />
        <indistinguishable_peptide peptide_sequence="GNIVSAGYFEDNVLPPV" />
        <indistinguishable_peptide peptide_sequence="GNIVSAGYFEDNVLPPV" />
        <indistinguishable_peptide peptide_sequence="GNIVSAGYFEDNVLPPV" />
        <indistinguishable_peptide peptide_sequence="GNIVSAGYFEDNVLPPV" />
        <indistinguishable_peptide peptide_sequence="GNIVSAGYFEDNVLPPV" />
        <indistinguishable_peptide peptide_sequence="GNIVSAGYFEDNVLPPV" />
        <indistinguishable_peptide peptide_sequence="GNIVSAGYFEDNVLPPV" />
        <indistinguishable_peptide peptide_sequence="GNIVSAGYFEDNVLPPV" />
        <indistinguishable_peptide peptide_sequence="GNIVSAGYFEDNVLPPV" />
        <indistinguishable_peptide peptide_sequence="GNIVSAGYFEDNVLPPV" />
        <indistinguishable_peptide peptide_sequence="GNIVSAGYFEDNVLPPV" />
        <indistinguishable_peptide peptide_sequence="GNIVSAGYFEDNVLPPV" />
        <indistinguishable_peptide peptide_sequence="GNIVSAGYFEDNVLPPV" />
        <indistinguishable_peptide peptide_sequence="GNIVSAGYFEDNVLPPV" />
        <indistinguishable_peptide peptide_sequence="GNIVSAGYFEDNVLPPV" />
        <indistinguishable_peptide peptide_sequence="GNIVSAGYFEDNVLPPV" />
        <indistinguishable_peptide peptide_sequence="GNIVSAGYFEDNVLPPV" />
        <indistinguishable_peptide peptide_sequence="GNIVSAGYFEDNVLPPV" />
        <indistinguishable_peptide peptide_sequence="GNIVSAGYFEDNVLPPV" />
        <indistinguishable_peptide peptide_sequence="GNIVSAGYFEDNVLPPV" />
        <indistinguishable_peptide peptide_sequence="GNIVSAGYFEDNVLPPV" />
        <indistinguishable_peptide peptide_sequence="GNIVSAGYFEDNVLPPV" />
        <indistinguishable_peptide peptide_sequence="GNIVSAGYFEDNVLPPV" />
        <indistinguishable_peptide peptide_sequence="GNIVSAGYFEDNVLPPV" />
        <indistinguishable_peptide peptide_sequence="GNIVSAGYFEDNVLPPV" />
        <indistinguishable_peptide peptide_sequence="GNIVSAGYFEDNVLPPV" />
        <indistinguishable_peptide peptide_sequence="GNIVSAGYFEDNVLPPV" />
      </peptide>
      <peptide peptide_sequence="TLKPGESIPTDSPSHGGK" charge="3" initial_probability="3.89" weight="1807.91617" is_nondegenerate_evidence="" n_enzymatic_termini="" n_instances="" is_contributing_evidence="Y">
        <peptide_parent_protein protein_name="C4R3H3" />
        <indistinguishable_peptide peptide_sequence="TLKPGESIPTDSPSHGGK" />
        <indistinguishable_peptide peptide_sequence="TLKPGESIPTDSPSHGGK" />
        <indistinguishable_peptide peptide_sequence="TLKPGESIPTDSPSHGGK" />
        <indistinguishable_peptide peptide_sequence="TLKPGESIPTDSPSHGGK" />
        <indistinguishable_peptide peptide_sequence="TLKPGESIPTDSPSHGGK" />
      </peptide>
      <peptide peptide_sequence="YYIICEYAPR" charge="2" initial_probability="3.16" weight="1290.61614" is_nondegenerate_evidence="" n_enzymatic_termini="" n_instances="" is_contributing_evidence="Y">
        <peptide_parent_protein protein_name="C4R3H3" />
        <indistinguishable_peptide peptide_sequence="YYIICEYAPR" />
      </peptide>
    </protein>
  </protein_group>
  <protein_group group_number="8" probability="10.28">
    <protein protein_name="C4R862" probability="10.28" n_indistinguishable_proteins="1" group_sibling_id="8">
      <annotation protein_description="Uncharacterized protein OS=Komagataella pastoris (strain GS115 / ATCC 20864) GN=PAS_chr4_0974 PE=4 SV=1 - [C4R862_PICPG]" />
      <indistinguishable_protein protein_name="C4R862">
        <annotation protein_description="Uncharacterized protein OS=Komagataella pastoris (strain GS115 / ATCC 20864) GN=PAS_chr4_0974 PE=4 SV=1 - [C4R862_PICPG]" />
      </indistinguishable_protein>
      <peptide peptide_sequence="ASIAGLNENNVK" charge="2" initial_probability="2.97" weight="1229.64836" is_nondegenerate_evidence="" n_enzymatic_termini="" n_instances="" is_contributing_evidence="Y">
        <peptide_parent_protein protein_name="C4R862" />
      </peptide>
      <peptide peptide_sequence="VAAAIDQVVR" charge="2" initial_probability="3.52" weight="1041.60454" is_nondegenerate_evidence="" n_enzymatic_termini="" n_instances="" is_contributing_evidence="Y">
        <peptide_parent_protein protein_name="C4R862" />
      </peptide>
      <peptide peptide_sequence="VGAVHLVLPEKDEK" charge="4" initial_probability="2.35" weight="1533.86208" is_nondegenerate_evidence="" n_enzymatic_termini="" n_instances="" is_contributing_evidence="Y">
        <peptide_parent_protein protein_name="C4R862" />
      </peptide>
      <peptide peptide_sequence="SLDLAGFLDAIK" charge="2" initial_probability="3.78" weight="1262.69817" is_nondegenerate_evidence="" n_enzymatic_termini="" n_instances="" is_contributing_evidence="Y">
        <peptide_parent_protein protein_name="C4R862" />
      </peptide>
    </protein>
  </protein_group>
  <protein_group group_number="9" probability="32.91">
    <protein protein_name="C4R686" probability="32.91" n_indistinguishable_proteins="1" group_sibling_id="9">
      <annotation protein_description="Cytosolic and mitochondrial glutathione oxidoreductase OS=Komagataella pastoris (strain GS115 / ATCC 20864) GN=PAS_chr3_1011 PE=3 SV=1 - [C4R686_PICPG]" />
      <indistinguishable_protein protein_name="C4R686">
        <annotation protein_description="Cytosolic and mitochondrial glutathione oxidoreductase OS=Komagataella pastoris (strain GS115 / ATCC 20864) GN=PAS_chr3_1011 PE=3 SV=1 - [C4R686_PICPG]" />
      </indistinguishable_protein>
      <peptide peptide_sequence="TLLIEGK" charge="2" initial_probability="1.68" weight="773.47624" is_nondegenerate_evidence="" n_enzymatic_termini="" n_instances="" is_contributing_evidence="Y">
        <peptide_parent_protein protein_name="C4R686" />
      </peptide>
      <peptide peptide_sequence="NQIIVDEYQR" charge="2" initial_probability="3.29" weight="1277.64751" is_nondegenerate_evidence="" n_enzymatic_termini="" n_instances="" is_contributing_evidence="Y">
        <peptide_parent_protein protein_name="C4R686" />
      </peptide>
      <peptide peptide_sequence="YLVIGGGSGGVASAR" charge="2" initial_probability="4.95" weight="1363.73125" is_nondegenerate_evidence="" n_enzymatic_termini="" n_instances="" is_contributing_evidence="Y">
        <peptide_parent_protein protein_name="C4R686" />
      </peptide>
      <peptide peptide_sequence="LGIDSDGFFK" charge="2" initial_probability="3.25" weight="1098.54436" is_nondegenerate_evidence="" n_enzymatic_termini="" n_instances="" is_contributing_evidence="Y">
        <peptide_parent_protein protein_name="C4R686" />
      </peptide>
      <peptide peptide_sequence="MDYNNVPSVVFSHPESGSIGLTEK" charge="3" initial_probability="3.12" weight="2623.22934" is_nondegenerate_evidence="" n_enzymatic_termini="" n_instances="" is_contributing_evidence="Y">
        <modification_info>
          <mod_aminoacid_mass position="1" mass="147.03542" />
        </modification_info>
        <peptide_parent_protein protein_name="C4R686" />
      </peptide>
      <peptide peptide_sequence="AVYSADHILIATGGQTALPSEEQITGVK" charge="3" initial_probability="3.52" weight="2869.48917" is_nondegenerate_evidence="" n_enzymatic_termini="" n_instances="" is_contributing_evidence="Y">
        <peptide_parent_protein protein_name="C4R686" />
      </peptide>
      <peptide peptide_sequence="KFDDIIQETVTSYYEK" charge="3" initial_probability="3.58" weight="1978.96158" is_nondegenerate_evidence="" n_enzymatic_termini="" n_instances="" is_contributing_evidence="Y">
        <peptide_parent_protein protein_name="C4R686" />
      </peptide>
      <peptide peptide_sequence="SFLGLGLDNIGVK" charge="2" initial_probability="4.01" weight="1332.75041" is_nondegenerate_evidence="" n_enzymatic_termini="" n_instances="" is_contributing_evidence="Y">
        <peptide_parent_protein protein_name="C4R686" />
      </peptide>
      <peptide peptide_sequence="TNVPNVYSLGDVVGNVELTPVAIAAGR" charge="3" initial_probability="5.51" weight="2725.44944" is_nondegenerate_evidence="" n_enzymatic_termini="" n_instances="" is_contributing_evidence="Y">
        <peptide_parent_protein protein_name="C4R686" />
      </peptide>
    </protein>
  </protein_group>
  <protein_group group_number="10" probability="149.87">
    <protein protein_name="C4QZU2" probability="149.87" n_indistinguishable_proteins="1" group_sibling_id="10">
      <annotation protein_description="Cobalamin-independent methionine synthase, involved in amino acid biosynthesis OS=Komagataella pastoris (strain GS115 / ATCC 20864) GN=PAS_chr2-1_0160 PE=3 SV=1 - [C4QZU2_PICPG]" />
      <indistinguishable_protein protein_name="C4QZU2">
        <annotation protein_description="Cobalamin-independent methionine synthase, involved in amino acid biosynthesis OS=Komagataella pastoris (strain GS115 / ATCC 20864) GN=PAS_chr2-1_0160 PE=3 SV=1 - [C4QZU2_PICPG]" />
      </indistinguishable_protein>
      <peptide peptide_sequence="KVDSINEK" charge="2" initial_probability="1.93" weight="932.50621" is_nondegenerate_evidence="" n_enzymatic_termini="" n_instances="" is_contributing_evidence="Y">
        <peptide_parent_protein protein_name="C4QZU2" />
      </peptide>
      <peptide peptide_sequence="KDSAITNDADVQK" charge="3" initial_probability="3.51" weight="1404.69632" is_nondegenerate_evidence="" n_enzymatic_termini="" n_instances="" is_contributing_evidence="Y">
        <peptide_parent_protein protein_name="C4QZU2" />
      </peptide>
      <peptide peptide_sequence="DSAITNDADVQK" charge="2" initial_probability="3.6" weight="1276.60185" is_nondegenerate_evidence="" n_enzymatic_termini="" n_instances="" is_contributing_evidence="Y">
        <peptide_parent_protein protein_name="C4QZU2" />
      </peptide>
      <peptide peptide_sequence="ESVYAQSITK" charge="2" initial_probability="3.18" weight="1125.57817" is_nondegenerate_evidence="" n_enzymatic_termini="" n_instances="" is_contributing_evidence="Y">
        <peptide_parent_protein protein_name="C4QZU2" />
      </peptide>
      <peptide peptide_sequence="IPSKEEFIAR" charge="3" initial_probability="1.2" weight="1189.65772" is_nondegenerate_evidence="" n_enzymatic_termini="" n_instances="" is_contributing_evidence="Y">
        <peptide_parent_protein protein_name="C4QZU2" />
      </peptide>
      <peptide peptide_sequence="TAYEYLANAK" charge="2" initial_probability="3.45" weight="1143.56719" is_nondegenerate_evidence="" n_enzymatic_termini="" n_instances="" is_contributing_evidence="Y">
        <peptide_parent_protein protein_name="C4QZU2" />
      </peptide>
      <peptide peptide_sequence="LNGQKPVDEYLEAK" charge="3" initial_probability="3.29" weight="1603.83121" is_nondegenerate_evidence="" n_enzymatic_termini="" n_instances="" is_contributing_evidence="Y">
        <peptide_parent_protein protein_name="C4QZU2" />
      </peptide>
      <peptide peptide_sequence="LDEVVVVAK" charge="2" initial_probability="2.75" weight="971.57744" is_nondegenerate_evidence="" n_enzymatic_termini="" n_instances="" is_contributing_evidence="Y">
        <peptide_parent_protein protein_name="C4QZU2" />
      </peptide>
      <peptide peptide_sequence="YVRPPVVVGDVSRPHAMSVK" charge="4" initial_probability="2.63" weight="2209.19179" is_nondegenerate_evidence="" n_enzymatic_termini="" n_instances="" is_contributing_evidence="Y">
        <modification_info>
          <mod_aminoacid_mass position="17" mass="147.03542" />
        </modification_info>
        <peptide_parent_protein protein_name="C4QZU2" />
        <indistinguishable_peptide peptide_sequence="YVRPPVVVGDVSRPHAMSVK">
          <modification_info mod_nterm_mass="0" mod_cterm_mass="0" modified_peptide="YVRPPVVVGDVSRPHAM[147.03542]SVK">
            <mod_aminoacid_mass position="17" mass="147.03542" />
          </modification_info>
        </indistinguishable_peptide>
      </peptide>
      <peptide peptide_sequence="EALSVNAAAIK" charge="2" initial_probability="2.83" weight="1086.61431" is_nondegenerate_evidence="" n_enzymatic_termini="" n_instances="" is_contributing_evidence="Y">
        <peptide_parent_protein protein_name="C4QZU2" />
      </peptide>
      <peptide peptide_sequence="NDMVQYFGEQLK" charge="2" initial_probability="4.51" weight="1487.6823" is_nondegenerate_evidence="" n_enzymatic_termini="" n_instances="" is_contributing_evidence="Y">
        <modification_info>
          <mod_aminoacid_mass position="3" mass="147.03542" />
        </modification_info>
        <peptide_parent_protein protein_name="C4QZU2" />
      </peptide>
      <peptide peptide_sequence="AVDVTALEMVK" charge="2" initial_probability="4.05" weight="1191.62822" is_nondegenerate_evidence="" n_enzymatic_termini="" n_instances="" is_contributing_evidence="Y">
        <modification_info>
          <mod_aminoacid_mass position="9" mass="147.03542" />
        </modification_info>
        <peptide_parent_protein protein_name="C4QZU2" />
      </peptide>
      <peptide peptide_sequence="GEITAEQYDTFIK" charge="2" initial_probability="4.78" weight="1514.73747" is_nondegenerate_evidence="" n_enzymatic_termini="" n_instances="" is_contributing_evidence="Y">
        <peptide_parent_protein protein_name="C4QZU2" />
      </peptide>
      <peptide peptide_sequence="VIVATSSSLLHTPVDLTNEK" charge="2" initial_probability="7.01" weight="2124.15019" is_nondegenerate_evidence="" n_enzymatic_termini="" n_instances="" is_contributing_evidence="Y">
        <peptide_parent_protein protein_name="C4QZU2" />
        <indistinguishable_peptide peptide_sequence="VIVATSSSLLHTPVDLTNEK" />
        <indistinguishable_peptide peptide_sequence="VIVATSSSLLHTPVDLTNEK" />
      </peptide>
      <peptide peptide_sequence="ALDADVVSIEFSK" charge="2" initial_probability="3.99" weight="1393.71941" is_nondegenerate_evidence="" n_enzymatic_termini="" n_instances="" is_contributing_evidence="Y">
        <peptide_parent_protein protein_name="C4QZU2" />
      </peptide>
      <peptide peptide_sequence="ADFSEAVAFVEK" charge="3" initial_probability="4.74" weight="1312.63922" is_nondegenerate_evidence="" n_enzymatic_termini="" n_instances="" is_contributing_evidence="Y">
        <peptide_parent_protein protein_name="C4QZU2" />
        <indistinguishable_peptide peptide_sequence="ADFSEAVAFVEK" />
      </peptide>
      <peptide peptide_sequence="NWFSFATQK" charge="2" initial_probability="2.86" weight="1128.54656" is_nondegenerate_evidence="" n_enzymatic_termini="" n_instances="" is_contributing_evidence="Y">
        <peptide_parent_protein protein_name="C4QZU2" />
      </peptide>
      <peptide peptide_sequence="GLPVHGFHFDFVR" charge="4" initial_probability="0.41" weight="1527.78408" is_nondegenerate_evidence="" n_enzymatic_termini="" n_instances="" is_contributing_evidence="Y">
        <peptide_parent_protein protein_name="C4QZU2" />
        <indistinguishable_peptide peptide_sequence="GLPVHGFHFDFVR" />
      </peptide>
      <peptide peptide_sequence="VQALQLGLALR" charge="2" initial_probability="4.2" weight="1181.73479" is_nondegenerate_evidence="" n_enzymatic_termini="" n_instances="" is_contributing_evidence="Y">
        <peptide_parent_protein protein_name="C4QZU2" />
      </peptide>
      <peptide peptide_sequence="FQEEIGLDVLVHGEPER" charge="3" initial_probability="3.51" weight="1966.98612" is_nondegenerate_evidence="" n_enzymatic_termini="" n_instances="" is_contributing_evidence="Y">
        <peptide_parent_protein protein_name="C4QZU2" />
        <indistinguishable_peptide peptide_sequence="FQEEIGLDVLVHGEPER" />
      </peptide>
      <peptide peptide_sequence="LVVASYFGDVRPNLASIK" charge="3" initial_probability="2.15" weight="1949.08298" is_nondegenerate_evidence="" n_enzymatic_termini="" n_instances="" is_contributing_evidence="Y">
        <peptide_parent_protein protein_name="C4QZU2" />
      </peptide>
      <peptide peptide_sequence="ADKDSLDLEPISLLEK" charge="3" initial_probability="3.48" weight="1785.94645" is_nondegenerate_evidence="" n_enzymatic_termini="" n_instances="" is_contributing_evidence="Y">
        <peptide_parent_protein protein_name="C4QZU2" />
        <indistinguishable_peptide peptide_sequence="ADKDSLDLEPISLLEK" />
      </peptide>
      <peptide peptide_sequence="ILPVYAELLAK" charge="2" initial_probability="2.66" weight="1229.74797" is_nondegenerate_evidence="" n_enzymatic_termini="" n_instances="" is_contributing_evidence="Y">
        <peptide_parent_protein protein_name="C4QZU2" />
        <indistinguishable_peptide peptide_sequence="ILPVYAELLAK" />
      </peptide>
      <peptide peptide_sequence="DSLDLEPISLLEK" charge="2" initial_probability="3.94" weight="1471.78789" is_nondegenerate_evidence="" n_enzymatic_termini="" n_instances="" is_contributing_evidence="Y">
        <peptide_parent_protein protein_name="C4QZU2" />
      </peptide>
      <peptide peptide_sequence="DEVNDLEAASVEVIQVDEPAIR" charge="3" initial_probability="6.05" weight="2411.19248" is_nondegenerate_evidence="" n_enzymatic_termini="" n_instances="" is_contributing_evidence="Y">
        <peptide_parent_protein protein_name="C4QZU2" />
      </peptide>
      <peptide peptide_sequence="YELDPIDTLFAMGR" charge="2" initial_probability="4.7" weight="1656.79082" is_nondegenerate_evidence="" n_enzymatic_termini="" n_instances="" is_contributing_evidence="Y">
        <modification_info>
          <mod_aminoacid_mass position="12" mass="147.03542" />
        </modification_info>
        <peptide_parent_protein protein_name="C4QZU2" />
      </peptide>
      <peptide peptide_sequence="LSAAGATSVQIDEPILVLDLPEK" charge="3" initial_probability="5.38" weight="2379.2977" is_nondegenerate_evidence="" n_enzymatic_termini="" n_instances="" is_contributing_evidence="Y">
        <peptide_parent_protein protein_name="C4QZU2" />
        <indistinguishable_peptide peptide_sequence="LSAAGATSVQIDEPILVLDLPEK" />
        <indistinguishable_peptide peptide_sequence="LSAAGATSVQIDEPILVLDLPEK" />
        <indistinguishable_peptide peptide_sequence="LSAAGATSVQIDEPILVLDLPEK" />
        <indistinguishable_peptide peptide_sequence="LSAAGATSVQIDEPILVLDLPEK" />
        <indistinguishable_peptide peptide_sequence="LSAAGATSVQIDEPILVLDLPEK" />
      </peptide>
      <peptide peptide_sequence="DDPNYIQEFSNYPNHIGLGLFDIHSPR" charge="4" initial_probability="1.61" weight="3158.49355" is_nondegenerate_evidence="" n_enzymatic_termini="" n_instances="" is_contributing_evidence="Y">
        <peptide_parent_protein protein_name="C4QZU2" />
      </peptide>
      <peptide peptide_sequence="FNLPLFPTTTIGSFPQTK" charge="2" initial_probability="5.11" weight="2009.07231" is_nondegenerate_evidence="" n_enzymatic_termini="" n_instances="" is_contributing_evidence="Y">
        <peptide_parent_protein protein_name="C4QZU2" />
        <indistinguishable_peptide peptide_sequence="FNLPLFPTTTIGSFPQTK" />
      </peptide>
    </protein>
  </protein_group>
  <protein_group group_number="11" probability="13.23">
    <protein protein_name="C4R3T2" probability="13.23" n_indistinguishable_proteins="1" group_sibling_id="11">
      <annotation protein_description="Major of three pyruvate decarboxylase isozymes OS=Komagataella pastoris (strain GS115 / ATCC 20864) GN=PAS_chr3_0188 PE=3 SV=1 - [C4R3T2_PICPG]" />
      <indistinguishable_protein protein_name="C4R3T2">
        <annotation protein_description="Major of three pyruvate decarboxylase isozymes OS=Komagataella pastoris (strain GS115 / ATCC 20864) GN=PAS_chr3_0188 PE=3 SV=1 - [C4R3T2_PICPG]" />
      </indistinguishable_protein>
      <peptide peptide_sequence="SAVFQGVQMK" charge="2" initial_probability="2.86" weight="1110.55937" is_nondegenerate_evidence="" n_enzymatic_termini="" n_instances="" is_contributing_evidence="Y">
        <modification_info>
          <mod_aminoacid_mass position="9" mass="147.03542" />
        </modification_info>
        <peptide_parent_protein protein_name="C4R3T2" />
      </peptide>
      <peptide peptide_sequence="GGVDEQKPQFGGAYVGSLSNPDITEFVEK" charge="3" initial_probability="5.53" weight="3068.47977" is_nondegenerate_evidence="" n_enzymatic_termini="" n_instances="" is_contributing_evidence="Y">
        <peptide_parent_protein protein_name="C4R3T2" />
      </peptide>
      <peptide peptide_sequence="EVDQLIDVTNFPVFVTPMGK" charge="3" initial_probability="4.84" weight="2265.14408" is_nondegenerate_evidence="" n_enzymatic_termini="" n_instances="" is_contributing_evidence="Y">
        <modification_info>
          <mod_aminoacid_mass position="18" mass="147.03542" />
        </modification_info>
        <peptide_parent_protein protein_name="C4R3T2" />
      </peptide>
    </protein>
  </protein_group>
  <protein_group group_number="12" probability="58.5">
    <protein protein_name="C4QYU3" probability="58.5" n_indistinguishable_proteins="1" group_sibling_id="12">
      <annotation protein_description="Hexokinase-2 OS=Komagataella pastoris (strain GS115 / ATCC 20864) GN=PAS_chr1-4_0561 PE=3 SV=1 - [C4QYU3_PICPG]" />
      <indistinguishable_protein protein_name="C4QYU3">
        <annotation protein_description="Hexokinase-2 OS=Komagataella pastoris (strain GS115 / ATCC 20864) GN=PAS_chr1-4_0561 PE=3 SV=1 - [C4QYU3_PICPG]" />
      </indistinguishable_protein>
      <peptide peptide_sequence="IEPTLDER" charge="2" initial_probability="1.91" weight="972.49913" is_nondegenerate_evidence="" n_enzymatic_termini="" n_instances="" is_contributing_evidence="Y">
        <peptide_parent_protein protein_name="C4QYU3" />
      </peptide>
      <peptide peptide_sequence="IDTGVLQR" charge="2" initial_probability="2.9" weight="901.50963" is_nondegenerate_evidence="" n_enzymatic_termini="" n_instances="" is_contributing_evidence="Y">
        <peptide_parent_protein protein_name="C4QYU3" />
      </peptide>
      <peptide peptide_sequence="ALSEIIGNR" charge="2" initial_probability="2.84" weight="972.54619" is_nondegenerate_evidence="" n_enzymatic_termini="" n_instances="" is_contributing_evidence="Y">
        <peptide_parent_protein protein_name="C4QYU3" />
      </peptide>
      <peptide peptide_sequence="VVLVHLLGGQK" charge="3" initial_probability="1.58" weight="1162.72959" is_nondegenerate_evidence="" n_enzymatic_termini="" n_instances="" is_contributing_evidence="Y">
        <peptide_parent_protein protein_name="C4QYU3" />
      </peptide>
      <peptide peptide_sequence="GLSLGLAEAYK" charge="2" initial_probability="3.72" weight="1121.61955" is_nondegenerate_evidence="" n_enzymatic_termini="" n_instances="" is_contributing_evidence="Y">
        <peptide_parent_protein protein_name="C4QYU3" />
      </peptide>
      <peptide peptide_sequence="LFQEFLK" charge="2" initial_probability="1.83" weight="924.51756" is_nondegenerate_evidence="" n_enzymatic_termini="" n_instances="" is_contributing_evidence="Y">
        <peptide_parent_protein protein_name="C4QYU3" />
      </peptide>
      <peptide peptide_sequence="LQQIVAHFVEELKK" charge="4" initial_probability="2.62" weight="1681.96047" is_nondegenerate_evidence="" n_enzymatic_termini="" n_instances="" is_contributing_evidence="Y">
        <peptide_parent_protein protein_name="C4QYU3" />
        <indistinguishable_peptide peptide_sequence="LQQIVAHFVEELKK" />
      </peptide>
      <peptide peptide_sequence="VVALINDTAGALVASR" charge="2" initial_probability="5" weight="1569.89409" is_nondegenerate_evidence="" n_enzymatic_termini="" n_instances="" is_contributing_evidence="Y">
        <peptide_parent_protein protein_name="C4QYU3" />
        <indistinguishable_peptide peptide_sequence="VVALINDTAGALVASR" />
      </peptide>
      <peptide peptide_sequence="VLEIQDAFEVSPTK" charge="2" initial_probability="4.92" weight="1575.82549" is_nondegenerate_evidence="" n_enzymatic_termini="" n_instances="" is_contributing_evidence="Y">
        <peptide_parent_protein protein_name="C4QYU3" />
      </peptide>
      <peptide peptide_sequence="MTAGYYLGELIR" charge="2" initial_probability="3.38" weight="1402.70317" is_nondegenerate_evidence="" n_enzymatic_termini="" n_instances="" is_contributing_evidence="Y">
        <modification_info>
          <mod_aminoacid_mass position="1" mass="147.03542" />
        </modification_info>
        <peptide_parent_protein protein_name="C4QYU3" />
      </peptide>
      <peptide peptide_sequence="LILVELYEEK" charge="2" initial_probability="3.39" weight="1248.70683" is_nondegenerate_evidence="" n_enzymatic_termini="" n_instances="" is_contributing_evidence="Y">
        <peptide_parent_protein protein_name="C4QYU3" />
      </peptide>
      <peptide peptide_sequence="GFDIPNVEGEDVVPLLMDK" charge="2" initial_probability="4.84" weight="2103.02739" is_nondegenerate_evidence="" n_enzymatic_termini="" n_instances="" is_contributing_evidence="Y">
        <modification_info>
          <mod_aminoacid_mass position="17" mass="147.03542" />
        </modification_info>
        <peptide_parent_protein protein_name="C4QYU3" />
        <indistinguishable_peptide peptide_sequence="GFDIPNVEGEDVVPLLMDK">
          <modification_info mod_nterm_mass="0" mod_cterm_mass="0" modified_peptide="GFDIPNVEGEDVVPLLM[147.03542]DK">
            <mod_aminoacid_mass position="17" mass="147.03542" />
          </modification_info>
        </indistinguishable_peptide>
      </peptide>
      <peptide peptide_sequence="GTLLPLGFTFSYPASQTR" charge="2" initial_probability="4.57" weight="1956.01909" is_nondegenerate_evidence="" n_enzymatic_termini="" n_instances="" is_contributing_evidence="Y">
        <peptide_parent_protein protein_name="C4QYU3" />
        <indistinguishable_peptide peptide_sequence="GTLLPLGFTFSYPASQTR" />
      </peptide>
      <peptide peptide_sequence="NYPIQIVPSQDGSGVGAAVIAALAHAR" charge="3" initial_probability="2.07" weight="2675.42649" is_nondegenerate_evidence="" n_enzymatic_termini="" n_instances="" is_contributing_evidence="Y">
        <peptide_parent_protein protein_name="C4QYU3" />
      </peptide>
    </protein>
  </protein_group>
  <protein_group group_number="13" probability="36.02">
    <protein protein_name="C4R099" probability="36.02" n_indistinguishable_proteins="1" group_sibling_id="13">
      <annotation protein_description="Glucose-6-phosphate 1-dehydrogenase OS=Komagataella pastoris (strain GS115 / ATCC 20864) GN=PAS_chr2-1_0308 PE=3 SV=1 - [C4R099_PICPG]" />
      <indistinguishable_protein protein_name="C4R099">
        <annotation protein_description="Glucose-6-phosphate 1-dehydrogenase OS=Komagataella pastoris (strain GS115 / ATCC 20864) GN=PAS_chr2-1_0308 PE=3 SV=1 - [C4R099_PICPG]" />
      </indistinguishable_protein>
      <peptide peptide_sequence="KPAYVDDETVKPGSK" charge="3" initial_probability="4.51" weight="1633.84366" is_nondegenerate_evidence="" n_enzymatic_termini="" n_instances="" is_contributing_evidence="Y">
        <peptide_parent_protein protein_name="C4R099" />
      </peptide>
      <peptide peptide_sequence="NKGDEDKVQEFLK" charge="3" initial_probability="2.37" weight="1549.78269" is_nondegenerate_evidence="" n_enzymatic_termini="" n_instances="" is_contributing_evidence="Y">
        <peptide_parent_protein protein_name="C4R099" />
      </peptide>
      <peptide peptide_sequence="LNETINEFEK" charge="2" initial_probability="3.57" weight="1236.60723" is_nondegenerate_evidence="" n_enzymatic_termini="" n_instances="" is_contributing_evidence="Y">
        <peptide_parent_protein protein_name="C4R099" />
      </peptide>
      <peptide peptide_sequence="QSTGFLNDIQR" charge="2" initial_probability="2.94" weight="1278.64141" is_nondegenerate_evidence="" n_enzymatic_termini="" n_instances="" is_contributing_evidence="Y">
        <peptide_parent_protein protein_name="C4R099" />
      </peptide>
      <peptide peptide_sequence="FLQDHDYFFESR" charge="3" initial_probability="3.36" weight="1603.7175" is_nondegenerate_evidence="" n_enzymatic_termini="" n_instances="" is_contributing_evidence="Y">
        <peptide_parent_protein protein_name="C4R099" />
      </peptide>
      <peptide peptide_sequence="GGYFDSIGIIR" charge="2" initial_probability="3.76" weight="1197.62468" is_nondegenerate_evidence="" n_enzymatic_termini="" n_instances="" is_contributing_evidence="Y">
        <peptide_parent_protein protein_name="C4R099" />
      </peptide>
      <peptide peptide_sequence="WEGVPIILR" charge="2" initial_probability="2.89" weight="1082.63445" is_nondegenerate_evidence="" n_enzymatic_termini="" n_instances="" is_contributing_evidence="Y">
        <peptide_parent_protein protein_name="C4R099" />
      </peptide>
      <peptide peptide_sequence="SISELDLNDVLVGQYGK" charge="2" initial_probability="4.72" weight="1849.95293" is_nondegenerate_evidence="" n_enzymatic_termini="" n_instances="" is_contributing_evidence="Y">
        <peptide_parent_protein protein_name="C4R099" />
      </peptide>
      <peptide peptide_sequence="YENFYIPEAYESLIR" charge="2" initial_probability="3.74" weight="1906.91997" is_nondegenerate_evidence="" n_enzymatic_termini="" n_instances="" is_contributing_evidence="Y">
        <peptide_parent_protein protein_name="C4R099" />
      </peptide>
      <peptide peptide_sequence="IFTPLLYHLEGPDAPAPEIYPYGSR" charge="3" initial_probability="4.17" weight="2816.42868" is_nondegenerate_evidence="" n_enzymatic_termini="" n_instances="" is_contributing_evidence="Y">
        <peptide_parent_protein protein_name="C4R099" />
      </peptide>
    </protein>
  </protein_group>
  <protein_group group_number="14" probability="3.93">
    <protein protein_name="C4QX36" probability="3.93" n_indistinguishable_proteins="1" group_sibling_id="14">
      <annotation protein_description="Acetohydroxyacid reductoisomerase OS=Komagataella pastoris (strain GS115 / ATCC 20864) GN=PAS_chr1-1_0432 PE=4 SV=1 - [C4QX36_PICPG]" />
      <indistinguishable_protein protein_name="C4QX36">
        <annotation protein_description="Acetohydroxyacid reductoisomerase OS=Komagataella pastoris (strain GS115 / ATCC 20864) GN=PAS_chr1-1_0432 PE=4 SV=1 - [C4QX36_PICPG]" />
      </indistinguishable_protein>
      <peptide peptide_sequence="DALKPVFEDLYNSVK" charge="3" initial_probability="3.93" weight="1737.90305" is_nondegenerate_evidence="" n_enzymatic_termini="" n_instances="" is_contributing_evidence="Y">
        <peptide_parent_protein protein_name="C4QX36" />
      </peptide>
      <peptide peptide_sequence="TLYFSHGFSPVFSNLTHVEPPSNIDVILAAPK" charge="4" initial_probability="1.79" weight="3497.80385" is_nondegenerate_evidence="" n_enzymatic_termini="" n_instances="" is_contributing_evidence="Y">
        <peptide_parent_protein protein_name="C4QX36" />
      </peptide>
    </protein>
  </protein_group>
  <protein_group group_number="15" probability="55.04">
    <protein protein_name="C4R201" probability="55.04" n_indistinguishable_proteins="1" group_sibling_id="15">
      <annotation protein_description="Zinc-dependent metallopeptidase yscII, may have a role in obtaining leucine from dipeptide substrate OS=Komagataella pastoris (strain GS115 / ATCC 20864) GN=PAS_chr2-2_0380 PE=4 SV=1 - [C4R201_PICPG]" />
      <indistinguishable_protein protein_name="C4R201">
        <annotation protein_description="Zinc-dependent metallopeptidase yscII, may have a role in obtaining leucine from dipeptide substrate OS=Komagataella pastoris (strain GS115 / ATCC 20864) GN=PAS_chr2-2_0380 PE=4 SV=1 - [C4R201_PICPG]" />
      </indistinguishable_protein>
      <peptide peptide_sequence="VNAEQAGIYR" charge="2" initial_probability="3.51" weight="1120.57256" is_nondegenerate_evidence="" n_enzymatic_termini="" n_instances="" is_contributing_evidence="Y">
        <peptide_parent_protein protein_name="C4R201" />
      </peptide>
      <peptide peptide_sequence="ASHPIEVPVK" charge="3" initial_probability="3.32" weight="1076.60895" is_nondegenerate_evidence="" n_enzymatic_termini="" n_instances="" is_contributing_evidence="Y">
        <peptide_parent_protein protein_name="C4R201" />
      </peptide>
      <peptide peptide_sequence="VYATPGLEK" charge="2" initial_probability="2.47" weight="977.52989" is_nondegenerate_evidence="" n_enzymatic_termini="" n_instances="" is_contributing_evidence="Y">
        <peptide_parent_protein protein_name="C4R201" />
      </peptide>
      <peptide peptide_sequence="YIEADYNYR" charge="2" initial_probability="3.36" weight="1206.54082" is_nondegenerate_evidence="" n_enzymatic_termini="" n_instances="" is_contributing_evidence="Y">
        <peptide_parent_protein protein_name="C4R201" />
      </peptide>
      <peptide peptide_sequence="SLLYATAAGAK" charge="2" initial_probability="2.6" weight="1065.59307" is_nondegenerate_evidence="" n_enzymatic_termini="" n_instances="" is_contributing_evidence="Y">
        <peptide_parent_protein protein_name="C4R201" />
      </peptide>
      <peptide peptide_sequence="TESSTDESLVLDSR" charge="2" initial_probability="4.69" weight="1538.7166" is_nondegenerate_evidence="" n_enzymatic_termini="" n_instances="" is_contributing_evidence="Y">
        <peptide_parent_protein protein_name="C4R201" />
      </peptide>
      <peptide peptide_sequence="FSVELAAK" charge="2" initial_probability="2.31" weight="864.48155" is_nondegenerate_evidence="" n_enzymatic_termini="" n_instances="" is_contributing_evidence="Y">
        <peptide_parent_protein protein_name="C4R201" />
      </peptide>
      <peptide peptide_sequence="TPPLHVTSNDDDQSLTFQFK" charge="3" initial_probability="4.83" weight="2290.09439" is_nondegenerate_evidence="" n_enzymatic_termini="" n_instances="" is_contributing_evidence="Y">
        <peptide_parent_protein protein_name="C4R201" />
      </peptide>
      <peptide peptide_sequence="IGFPIISVTENANR" charge="2" initial_probability="4.01" weight="1530.82512" is_nondegenerate_evidence="" n_enzymatic_termini="" n_instances="" is_contributing_evidence="Y">
        <peptide_parent_protein protein_name="C4R201" />
      </peptide>
      <peptide peptide_sequence="YLTTGDVTPEEDTTIYPVFLGLK" charge="3" initial_probability="4.41" weight="2572.30387" is_nondegenerate_evidence="" n_enzymatic_termini="" n_instances="" is_contributing_evidence="Y">
        <peptide_parent_protein protein_name="C4R201" />
      </peptide>
      <peptide peptide_sequence="TLEFFEQQFDIDYPLPK" charge="2" initial_probability="6.22" weight="2130.03789" is_nondegenerate_evidence="" n_enzymatic_termini="" n_instances="" is_contributing_evidence="Y">
        <peptide_parent_protein protein_name="C4R201" />
        <indistinguishable_peptide peptide_sequence="TLEFFEQQFDIDYPLPK" />
      </peptide>
      <peptide peptide_sequence="YDLTLEPLFSTFK" charge="2" initial_probability="4.14" weight="1573.81328" is_nondegenerate_evidence="" n_enzymatic_termini="" n_instances="" is_contributing_evidence="Y">
        <peptide_parent_protein protein_name="C4R201" />
      </peptide>
      <peptide peptide_sequence="VWEQYVTDSLQQALALDALR" charge="3" initial_probability="3.67" weight="2319.19553" is_nondegenerate_evidence="" n_enzymatic_termini="" n_instances="" is_contributing_evidence="Y">
        <peptide_parent_protein protein_name="C4R201" />
      </peptide>
    </protein>
  </protein_group>
  <protein_group group_number="16" probability="74.08">
    <protein protein_name="C4R0U2" probability="74.08" n_indistinguishable_proteins="1" group_sibling_id="16">
      <annotation protein_description="Fusion protein, identical to Rpl40Bp OS=Komagataella pastoris (strain GS115 / ATCC 20864) GN=PAS_chr2-1_0486 PE=4 SV=1 - [C4R0U2_PICPG]" />
      <indistinguishable_protein protein_name="C4R0U2">
        <annotation protein_description="Fusion protein, identical to Rpl40Bp OS=Komagataella pastoris (strain GS115 / ATCC 20864) GN=PAS_chr2-1_0486 PE=4 SV=1 - [C4R0U2_PICPG]" />
      </indistinguishable_protein>
      <peptide peptide_sequence="EGIPPDQQR" charge="2" initial_probability="1.58" weight="1039.51641" is_nondegenerate_evidence="" n_enzymatic_termini="" n_instances="" is_contributing_evidence="Y">
        <peptide_parent_protein protein_name="C4R8V1" />
        <peptide_parent_protein protein_name="C4R0U2" />
        <peptide_parent_protein protein_name="C4R5D4" />
        <indistinguishable_peptide peptide_sequence="EGIPPDQQR" />
        <indistinguishable_peptide peptide_sequence="EGIPPDQQR" />
      </peptide>
      <peptide peptide_sequence="TLSDYNIQK" charge="2" initial_probability="2.53" weight="1081.55083" is_nondegenerate_evidence="" n_enzymatic_termini="" n_instances="" is_contributing_evidence="Y">
        <peptide_parent_protein protein_name="C4R8V1" />
        <peptide_parent_protein protein_name="C4R0U2" />
        <peptide_parent_protein protein_name="C4R5D4" />
        <indistinguishable_peptide peptide_sequence="TLSDYNIQK" />
      </peptide>
      <peptide peptide_sequence="LIFAGK" charge="2" initial_probability="1.64" weight="648.40746" is_nondegenerate_evidence="" n_enzymatic_termini="" n_instances="" is_contributing_evidence="Y">
        <peptide_parent_protein protein_name="C4R8V1" />
        <peptide_parent_protein protein_name="C4R0U2" />
        <peptide_parent_protein protein_name="C4R5D4" />
      </peptide>
      <peptide peptide_sequence="ESTLHLVLR" charge="2" initial_probability="3.02" weight="1067.61992" is_nondegenerate_evidence="" n_enzymatic_termini="" n_instances="" is_contributing_evidence="Y">
        <peptide_parent_protein protein_name="C4R8V1" />
        <peptide_parent_protein protein_name="C4R0U2" />
        <peptide_parent_protein protein_name="C4R5D4" />
        <indistinguishable_peptide peptide_sequence="ESTLHLVLR" />
        <indistinguishable_peptide peptide_sequence="ESTLHLVLR" />
        <indistinguishable_peptide peptide_sequence="ESTLHLVLR" />
      </peptide>
      <peptide peptide_sequence="TITLEVESSDTIDNVK" charge="2" initial_probability="6.11" weight="1763.88933" is_nondegenerate_evidence="" n_enzymatic_termini="" n_instances="" is_contributing_evidence="Y">
        <peptide_parent_protein protein_name="C4R8V1" />
        <peptide_parent_protein protein_name="C4R0U2" />
        <peptide_parent_protein protein_name="C4R5D4" />
        <indistinguishable_peptide peptide_sequence="TITLEVESSDTIDNVK" />
        <indistinguishable_peptide peptide_sequence="TITLEVESSDTIDNVK" />
        <indistinguishable_peptide peptide_sequence="TITLEVESSDTIDNVK" />
        <indistinguishable_peptide peptide_sequence="TITLEVESSDTIDNVK" />
        <indistinguishable_peptide peptide_sequence="TITLEVESSDTIDNVK" />
        <indistinguishable_peptide peptide_sequence="TITLEVESSDTIDNVK" />
        <indistinguishable_peptide peptide_sequence="TITLEVESSDTIDNVK" />
        <indistinguishable_peptide peptide_sequence="TITLEVESSDTIDNVK" />
        <indistinguishable_peptide peptide_sequence="TITLEVESSDTIDNVK" />
        <indistinguishable_peptide peptide_sequence="TITLEVESSDTIDNVK" />
        <indistinguishable_peptide peptide_sequence="TITLEVESSDTIDNVK" />
      </peptide>
      <peptide peptide_sequence="TLSDYNIQKESTLHLVLR" charge="4" initial_probability="1.58" weight="2130.15395" is_nondegenerate_evidence="" n_enzymatic_termini="" n_instances="" is_contributing_evidence="Y">
        <peptide_parent_protein protein_name="C4R8V1" />
        <peptide_parent_protein protein_name="C4R0U2" />
        <peptide_parent_protein protein_name="C4R5D4" />
      </peptide>
    </protein>
  </protein_group>
  <protein_group group_number="17" probability="833.29">
    <protein protein_name="C4R312" probability="833.29" n_indistinguishable_proteins="1" group_sibling_id="17">
      <annotation protein_description="Dihydrolipoyl dehydrogenase OS=Komagataella pastoris (strain GS115 / ATCC 20864) GN=PAS_chr2-2_0048 PE=3 SV=1 - [C4R312_PICPG]" />
      <indistinguishable_protein protein_name="C4R312">
        <annotation protein_description="Dihydrolipoyl dehydrogenase OS=Komagataella pastoris (strain GS115 / ATCC 20864) GN=PAS_chr2-2_0048 PE=3 SV=1 - [C4R312_PICPG]" />
      </indistinguishable_protein>
      <peptide peptide_sequence="DSIGAGMDAEVAK" charge="2" initial_probability="3.59" weight="1279.58183" is_nondegenerate_evidence="" n_enzymatic_termini="" n_instances="" is_contributing_evidence="Y">
        <modification_info>
          <mod_aminoacid_mass position="7" mass="147.03542" />
        </modification_info>
        <peptide_parent_protein protein_name="C4R312" />
        <indistinguishable_peptide peptide_sequence="DSIGAGMDAEVAK">
          <modification_info mod_nterm_mass="0" mod_cterm_mass="0" modified_peptide="DSIGAGM[147.03542]DAEVAK">
            <mod_aminoacid_mass position="7" mass="147.03542" />
          </modification_info>
        </indistinguishable_peptide>
        <indistinguishable_peptide peptide_sequence="DSIGAGMDAEVAK">
          <modification_info mod_nterm_mass="0" mod_cterm_mass="0" modified_peptide="DSIGAGM[147.03542]DAEVAK">
            <mod_aminoacid_mass position="7" mass="147.03542" />
          </modification_info>
        </indistinguishable_peptide>
        <indistinguishable_peptide peptide_sequence="DSIGAGMDAEVAK">
          <modification_info mod_nterm_mass="0" mod_cterm_mass="0" modified_peptide="DSIGAGM[147.03542]DAEVAK">
            <mod_aminoacid_mass position="7" mass="147.03542" />
          </modification_info>
        </indistinguishable_peptide>
        <indistinguishable_peptide peptide_sequence="DSIGAGMDAEVAK">
          <modification_info mod_nterm_mass="0" mod_cterm_mass="0" modified_peptide="DSIGAGM[147.03542]DAEVAK">
            <mod_aminoacid_mass position="7" mass="147.03542" />
          </modification_info>
        </indistinguishable_peptide>
        <indistinguishable_peptide peptide_sequence="DSIGAGMDAEVAK">
          <modification_info mod_nterm_mass="0" mod_cterm_mass="0" modified_peptide="DSIGAGM[147.03542]DAEVAK">
            <mod_aminoacid_mass position="7" mass="147.03542" />
          </modification_info>
        </indistinguishable_peptide>
        <indistinguishable_peptide peptide_sequence="DSIGAGMDAEVAK">
          <modification_info mod_nterm_mass="0" mod_cterm_mass="0" modified_peptide="DSIGAGM[147.03542]DAEVAK">
            <mod_aminoacid_mass position="7" mass="147.03542" />
          </modification_info>
        </indistinguishable_peptide>
      </peptide>
      <peptide peptide_sequence="FLADAETQR" charge="2" initial_probability="3.5" weight="1050.52031" is_nondegenerate_evidence="" n_enzymatic_termini="" n_instances="" is_contributing_evidence="Y">
        <peptide_parent_protein protein_name="C4R312" />
        <indistinguishable_peptide peptide_sequence="FLADAETQR" />
        <indistinguishable_peptide peptide_sequence="FLADAETQR" />
        <indistinguishable_peptide peptide_sequence="FLADAETQR" />
        <indistinguishable_peptide peptide_sequence="FLADAETQR" />
        <indistinguishable_peptide peptide_sequence="FLADAETQR" />
        <indistinguishable_peptide peptide_sequence="FLADAETQR" />
      </peptide>
      <peptide peptide_sequence="EAALGTFDK" charge="2" initial_probability="2.24" weight="951.47576" is_nondegenerate_evidence="" n_enzymatic_termini="" n_instances="" is_contributing_evidence="Y">
        <peptide_parent_protein protein_name="C4R312" />
        <indistinguishable_peptide peptide_sequence="EAALGTFDK" />
      </peptide>
      <peptide peptide_sequence="TNLDTEGFVK" charge="2" initial_probability="3.35" weight="1123.56316" is_nondegenerate_evidence="" n_enzymatic_termini="" n_instances="" is_contributing_evidence="Y">
        <peptide_parent_protein protein_name="C4R312" />
        <indistinguishable_peptide peptide_sequence="TNLDTEGFVK" />
        <indistinguishable_peptide peptide_sequence="TNLDTEGFVK" />
        <indistinguishable_peptide peptide_sequence="TNLDTEGFVK" />
        <indistinguishable_peptide peptide_sequence="TNLDTEGFVK" />
      </peptide>
      <peptide peptide_sequence="SLLNNSHLYHTIK" charge="3" initial_probability="1.24" weight="1539.82596" is_nondegenerate_evidence="" n_enzymatic_termini="" n_instances="" is_contributing_evidence="Y">
        <peptide_parent_protein protein_name="C4R312" />
        <indistinguishable_peptide peptide_sequence="SLLNNSHLYHTIK" />
        <indistinguishable_peptide peptide_sequence="SLLNNSHLYHTIK" />
        <indistinguishable_peptide peptide_sequence="SLLNNSHLYHTIK" />
        <indistinguishable_peptide peptide_sequence="SLLNNSHLYHTIK" />
      </peptide>
      <peptide peptide_sequence="GTLVIDSEYR" charge="2" initial_probability="3.27" weight="1152.58745" is_nondegenerate_evidence="" n_enzymatic_termini="" n_instances="" is_contributing_evidence="Y">
        <peptide_parent_protein protein_name="C4R312" />
        <indistinguishable_peptide peptide_sequence="GTLVIDSEYR" />
        <indistinguishable_peptide peptide_sequence="GTLVIDSEYR" />
        <indistinguishable_peptide peptide_sequence="GTLVIDSEYR" />
      </peptide>
      <peptide peptide_sequence="IVTSTGALDLK" charge="2" initial_probability="2.87" weight="1117.64458" is_nondegenerate_evidence="" n_enzymatic_termini="" n_instances="" is_contributing_evidence="Y">
        <peptide_parent_protein protein_name="C4R312" />
        <indistinguishable_peptide peptide_sequence="IVTSTGALDLK" />
        <indistinguishable_peptide peptide_sequence="IVTSTGALDLK" />
        <indistinguishable_peptide peptide_sequence="IVTSTGALDLK" />
        <indistinguishable_peptide peptide_sequence="IVTSTGALDLK" />
      </peptide>
      <peptide peptide_sequence="VGEVVNIEIETTKDGK" charge="3" initial_probability="3.01" weight="1730.91483" is_nondegenerate_evidence="" n_enzymatic_termini="" n_instances="" is_contributing_evidence="Y">
        <peptide_parent_protein protein_name="C4R312" />
        <indistinguishable_peptide peptide_sequence="VGEVVNIEIETTKDGK" />
        <indistinguishable_peptide peptide_sequence="VGEVVNIEIETTKDGK" />
      </peptide>
      <peptide peptide_sequence="GSGSFVDEHTINVDPVEGGDK" charge="2" initial_probability="5.41" weight="2158.98686" is_nondegenerate_evidence="" n_enzymatic_termini="" n_instances="" is_contributing_evidence="Y">
        <peptide_parent_protein protein_name="C4R312" />
        <indistinguishable_peptide peptide_sequence="GSGSFVDEHTINVDPVEGGDK" />
        <indistinguishable_peptide peptide_sequence="GSGSFVDEHTINVDPVEGGDK" />
        <indistinguishable_peptide peptide_sequence="GSGSFVDEHTINVDPVEGGDK" />
        <indistinguishable_peptide peptide_sequence="GSGSFVDEHTINVDPVEGGDK" />
      </peptide>
      <peptide peptide_sequence="VGSEVTIIEYR" charge="2" initial_probability="4.05" weight="1265.67339" is_nondegenerate_evidence="" n_enzymatic_termini="" n_instances="" is_contributing_evidence="Y">
        <peptide_parent_protein protein_name="C4R312" />
        <indistinguishable_peptide peptide_sequence="VGSEVTIIEYR" />
        <indistinguishable_peptide peptide_sequence="VGSEVTIIEYR" />
        <indistinguishable_peptide peptide_sequence="VGSEVTIIEYR" />
        <indistinguishable_peptide peptide_sequence="VGSEVTIIEYR" />
        <indistinguishable_peptide peptide_sequence="VGSEVTIIEYR" />
      </peptide>
      <peptide peptide_sequence="GSGSFVDEHTINVDPVEGGDKVELK" charge="3" initial_probability="6.35" weight="2628.27793" is_nondegenerate_evidence="" n_enzymatic_termini="" n_instances="" is_contributing_evidence="Y">
        <peptide_parent_protein protein_name="C4R312" />
        <indistinguishable_peptide peptide_sequence="GSGSFVDEHTINVDPVEGGDKVELK" />
        <indistinguishable_peptide peptide_sequence="GSGSFVDEHTINVDPVEGGDKVELK" />
        <indistinguishable_peptide peptide_sequence="GSGSFVDEHTINVDPVEGGDKVELK" />
        <indistinguishable_peptide peptide_sequence="GSGSFVDEHTINVDPVEGGDKVELK" />
        <indistinguishable_peptide peptide_sequence="GSGSFVDEHTINVDPVEGGDKVELK" />
        <indistinguishable_peptide peptide_sequence="GSGSFVDEHTINVDPVEGGDKVELK" />
        <indistinguishable_peptide peptide_sequence="GSGSFVDEHTINVDPVEGGDKVELK" />
        <indistinguishable_peptide peptide_sequence="GSGSFVDEHTINVDPVEGGDKVELK" />
        <indistinguishable_peptide peptide_sequence="GSGSFVDEHTINVDPVEGGDKVELK" />
        <indistinguishable_peptide peptide_sequence="GSGSFVDEHTINVDPVEGGDKVELK" />
        <indistinguishable_peptide peptide_sequence="GSGSFVDEHTINVDPVEGGDKVELK" />
        <indistinguishable_peptide peptide_sequence="GSGSFVDEHTINVDPVEGGDKVELK" />
        <indistinguishable_peptide peptide_sequence="GSGSFVDEHTINVDPVEGGDKVELK" />
        <indistinguishable_peptide peptide_sequence="GSGSFVDEHTINVDPVEGGDKVELK" />
      </peptide>
      <peptide peptide_sequence="FPFIANSR" charge="2" initial_probability="2.4" weight="951.50334" is_nondegenerate_evidence="" n_enzymatic_termini="" n_instances="" is_contributing_evidence="Y">
        <peptide_parent_protein protein_name="C4R312" />
        <indistinguishable_peptide peptide_sequence="FPFIANSR" />
      </peptide>
      <peptide peptide_sequence="VIGDVTFGPMLAHK" charge="2" initial_probability="4.55" weight="1500.78606" is_nondegenerate_evidence="" n_enzymatic_termini="" n_instances="" is_contributing_evidence="Y">
        <modification_info>
          <mod_aminoacid_mass position="10" mass="147.03542" />
        </modification_info>
        <peptide_parent_protein protein_name="C4R312" />
        <indistinguishable_peptide peptide_sequence="VIGDVTFGPMLAHK">
          <modification_info mod_nterm_mass="0" mod_cterm_mass="0" modified_peptide="VIGDVTFGPM[147.03542]LAHK">
            <mod_aminoacid_mass position="10" mass="147.03542" />
          </modification_info>
        </indistinguishable_peptide>
        <indistinguishable_peptide peptide_sequence="VIGDVTFGPMLAHK">
          <modification_info mod_nterm_mass="0" mod_cterm_mass="0" modified_peptide="VIGDVTFGPM[147.03542]LAHK">
            <mod_aminoacid_mass position="10" mass="147.03542" />
          </modification_info>
        </indistinguishable_peptide>
        <indistinguishable_peptide peptide_sequence="VIGDVTFGPMLAHK">
          <modification_info mod_nterm_mass="0" mod_cterm_mass="0" modified_peptide="VIGDVTFGPM[147.03542]LAHK">
            <mod_aminoacid_mass position="10" mass="147.03542" />
          </modification_info>
        </indistinguishable_peptide>
        <indistinguishable_peptide peptide_sequence="VIGDVTFGPMLAHK">
          <modification_info mod_nterm_mass="0" mod_cterm_mass="0" modified_peptide="VIGDVTFGPM[147.03542]LAHK">
            <mod_aminoacid_mass position="10" mass="147.03542" />
          </modification_info>
        </indistinguishable_peptide>
        <indistinguishable_peptide peptide_sequence="VIGDVTFGPMLAHK">
          <modification_info mod_nterm_mass="0" mod_cterm_mass="0" modified_peptide="VIGDVTFGPM[147.03542]LAHK">
            <mod_aminoacid_mass position="10" mass="147.03542" />
          </modification_info>
        </indistinguishable_peptide>
      </peptide>
      <peptide peptide_sequence="VGEVVNIEIETTK" charge="2" initial_probability="4.7" weight="1430.77129" is_nondegenerate_evidence="" n_enzymatic_termini="" n_instances="" is_contributing_evidence="Y">
        <peptide_parent_protein protein_name="C4R312" />
        <indistinguishable_peptide peptide_sequence="VGEVVNIEIETTK" />
        <indistinguishable_peptide peptide_sequence="VGEVVNIEIETTK" />
        <indistinguishable_peptide peptide_sequence="VGEVVNIEIETTK" />
        <indistinguishable_peptide peptide_sequence="VGEVVNIEIETTK" />
        <indistinguishable_peptide peptide_sequence="VGEVVNIEIETTK" />
        <indistinguishable_peptide peptide_sequence="VGEVVNIEIETTK" />
        <indistinguishable_peptide peptide_sequence="VGEVVNIEIETTK" />
        <indistinguishable_peptide peptide_sequence="VGEVVNIEIETTK" />
        <indistinguishable_peptide peptide_sequence="VGEVVNIEIETTK" />
        <indistinguishable_peptide peptide_sequence="VGEVVNIEIETTK" />
        <indistinguishable_peptide peptide_sequence="VGEVVNIEIETTK" />
        <indistinguishable_peptide peptide_sequence="VGEVVNIEIETTK" />
        <indistinguishable_peptide peptide_sequence="VGEVVNIEIETTK" />
        <indistinguishable_peptide peptide_sequence="VGEVVNIEIETTK" />
        <indistinguishable_peptide peptide_sequence="VGEVVNIEIETTK" />
        <indistinguishable_peptide peptide_sequence="VGEVVNIEIETTK" />
        <indistinguishable_peptide peptide_sequence="VGEVVNIEIETTK" />
        <indistinguishable_peptide peptide_sequence="VGEVVNIEIETTK" />
        <indistinguishable_peptide peptide_sequence="VGEVVNIEIETTK" />
        <indistinguishable_peptide peptide_sequence="VGEVVNIEIETTK" />
        <indistinguishable_peptide peptide_sequence="VGEVVNIEIETTK" />
        <indistinguishable_peptide peptide_sequence="VGEVVNIEIETTK" />
        <indistinguishable_peptide peptide_sequence="VGEVVNIEIETTK" />
        <indistinguishable_peptide peptide_sequence="VGEVVNIEIETTK" />
        <indistinguishable_peptide peptide_sequence="VGEVVNIEIETTK" />
        <indistinguishable_peptide peptide_sequence="VGEVVNIEIETTK" />
        <indistinguishable_peptide peptide_sequence="VGEVVNIEIETTK" />
        <indistinguishable_peptide peptide_sequence="VGEVVNIEIETTK" />
        <indistinguishable_peptide peptide_sequence="VGEVVNIEIETTK" />
        <indistinguishable_peptide peptide_sequence="VGEVVNIEIETTK" />
        <indistinguishable_peptide peptide_sequence="VGEVVNIEIETTK" />
      </peptide>
      <peptide peptide_sequence="AEEEGIAAAEFIK" charge="2" initial_probability="5.07" weight="1377.68669" is_nondegenerate_evidence="" n_enzymatic_termini="" n_instances="" is_contributing_evidence="Y">
        <peptide_parent_protein protein_name="C4R312" />
        <indistinguishable_peptide peptide_sequence="AEEEGIAAAEFIK" />
        <indistinguishable_peptide peptide_sequence="AEEEGIAAAEFIK" />
        <indistinguishable_peptide peptide_sequence="AEEEGIAAAEFIK" />
        <indistinguishable_peptide peptide_sequence="AEEEGIAAAEFIK" />
      </peptide>
      <peptide peptide_sequence="HDVVVIGGGPGGYVAAIK" charge="2" initial_probability="5.93" weight="1708.93596" is_nondegenerate_evidence="" n_enzymatic_termini="" n_instances="" is_contributing_evidence="Y">
        <peptide_parent_protein protein_name="C4R312" />
        <indistinguishable_peptide peptide_sequence="HDVVVIGGGPGGYVAAIK" />
        <indistinguishable_peptide peptide_sequence="HDVVVIGGGPGGYVAAIK" />
        <indistinguishable_peptide peptide_sequence="HDVVVIGGGPGGYVAAIK" />
        <indistinguishable_peptide peptide_sequence="HDVVVIGGGPGGYVAAIK" />
        <indistinguishable_peptide peptide_sequence="HDVVVIGGGPGGYVAAIK" />
        <indistinguishable_peptide peptide_sequence="HDVVVIGGGPGGYVAAIK" />
        <indistinguishable_peptide peptide_sequence="HDVVVIGGGPGGYVAAIK" />
        <indistinguishable_peptide peptide_sequence="HDVVVIGGGPGGYVAAIK" />
        <indistinguishable_peptide peptide_sequence="HDVVVIGGGPGGYVAAIK" />
      </peptide>
      <peptide peptide_sequence="GHGHVNYGNIPSVMYTHPEVAWVGQNEQQLK" charge="4" initial_probability="3.77" weight="3505.67055" is_nondegenerate_evidence="" n_enzymatic_termini="" n_instances="" is_contributing_evidence="Y">
        <modification_info>
          <mod_aminoacid_mass position="14" mass="147.03542" />
        </modification_info>
        <peptide_parent_protein protein_name="C4R312" />
      </peptide>
      <peptide peptide_sequence="RPYTEGLNAEAIGLDFDNR" charge="2" initial_probability="5.3" weight="2151.04448" is_nondegenerate_evidence="" n_enzymatic_termini="" n_instances="" is_contributing_evidence="Y">
        <peptide_parent_protein protein_name="C4R312" />
        <indistinguishable_peptide peptide_sequence="RPYTEGLNAEAIGLDFDNR" />
        <indistinguishable_peptide peptide_sequence="RPYTEGLNAEAIGLDFDNR" />
        <indistinguishable_peptide peptide_sequence="RPYTEGLNAEAIGLDFDNR" />
        <indistinguishable_peptide peptide_sequence="RPYTEGLNAEAIGLDFDNR" />
        <indistinguishable_peptide peptide_sequence="RPYTEGLNAEAIGLDFDNR" />
        <indistinguishable_peptide peptide_sequence="RPYTEGLNAEAIGLDFDNR" />
        <indistinguishable_peptide peptide_sequence="RPYTEGLNAEAIGLDFDNR" />
        <indistinguishable_peptide peptide_sequence="RPYTEGLNAEAIGLDFDNR" />
      </peptide>
      <peptide peptide_sequence="QLTGGIEMLFK" charge="2" initial_probability="2.92" weight="1252.65923" is_nondegenerate_evidence="" n_enzymatic_termini="" n_instances="" is_contributing_evidence="Y">
        <modification_info>
          <mod_aminoacid_mass position="8" mass="147.03542" />
        </modification_info>
        <peptide_parent_protein protein_name="C4R312" />
        <indistinguishable_peptide peptide_sequence="QLTGGIEMLFK">
          <modification_info mod_nterm_mass="0" mod_cterm_mass="0" modified_peptide="QLTGGIEM[147.03542]LFK">
            <mod_aminoacid_mass position="8" mass="147.03542" />
          </modification_info>
        </indistinguishable_peptide>
        <indistinguishable_peptide peptide_sequence="QLTGGIEMLFK">
          <modification_info mod_nterm_mass="0" mod_cterm_mass="0" modified_peptide="QLTGGIEM[147.03542]LFK">
            <mod_aminoacid_mass position="8" mass="147.03542" />
          </modification_info>
        </indistinguishable_peptide>
      </peptide>
      <peptide peptide_sequence="ADNVIIATGSEPSPFPGITVDEER" charge="3" initial_probability="5.15" weight="2514.23563" is_nondegenerate_evidence="" n_enzymatic_termini="" n_instances="" is_contributing_evidence="Y">
        <peptide_parent_protein protein_name="C4R312" />
        <indistinguishable_peptide peptide_sequence="ADNVIIATGSEPSPFPGITVDEER" />
        <indistinguishable_peptide peptide_sequence="ADNVIIATGSEPSPFPGITVDEER" />
        <indistinguishable_peptide peptide_sequence="ADNVIIATGSEPSPFPGITVDEER" />
        <indistinguishable_peptide peptide_sequence="ADNVIIATGSEPSPFPGITVDEER" />
      </peptide>
      <peptide peptide_sequence="GINVADVQIDIGQLQNAK" charge="2" initial_probability="6.78" weight="1896.01726" is_nondegenerate_evidence="" n_enzymatic_termini="" n_instances="" is_contributing_evidence="Y">
        <peptide_parent_protein protein_name="C4R312" />
        <indistinguishable_peptide peptide_sequence="GINVADVQIDIGQLQNAK" />
        <indistinguishable_peptide peptide_sequence="GINVADVQIDIGQLQNAK" />
        <indistinguishable_peptide peptide_sequence="GINVADVQIDIGQLQNAK" />
        <indistinguishable_peptide peptide_sequence="GINVADVQIDIGQLQNAK" />
        <indistinguishable_peptide peptide_sequence="GINVADVQIDIGQLQNAK" />
        <indistinguishable_peptide peptide_sequence="GINVADVQIDIGQLQNAK" />
        <indistinguishable_peptide peptide_sequence="GINVADVQIDIGQLQNAK" />
        <indistinguishable_peptide peptide_sequence="GINVADVQIDIGQLQNAK" />
        <indistinguishable_peptide peptide_sequence="GINVADVQIDIGQLQNAK" />
        <indistinguishable_peptide peptide_sequence="GINVADVQIDIGQLQNAK" />
      </peptide>
      <peptide peptide_sequence="TEQFEADVLLVAVGR" charge="2" initial_probability="5.22" weight="1646.88078" is_nondegenerate_evidence="" n_enzymatic_termini="" n_instances="" is_contributing_evidence="Y">
        <peptide_parent_protein protein_name="C4R312" />
        <indistinguishable_peptide peptide_sequence="TEQFEADVLLVAVGR" />
        <indistinguishable_peptide peptide_sequence="TEQFEADVLLVAVGR" />
        <indistinguishable_peptide peptide_sequence="TEQFEADVLLVAVGR" />
        <indistinguishable_peptide peptide_sequence="TEQFEADVLLVAVGR" />
        <indistinguishable_peptide peptide_sequence="TEQFEADVLLVAVGR" />
        <indistinguishable_peptide peptide_sequence="TEQFEADVLLVAVGR" />
        <indistinguishable_peptide peptide_sequence="TEQFEADVLLVAVGR" />
        <indistinguishable_peptide peptide_sequence="TEQFEADVLLVAVGR" />
        <indistinguishable_peptide peptide_sequence="TEQFEADVLLVAVGR" />
        <indistinguishable_peptide peptide_sequence="TEQFEADVLLVAVGR" />
        <indistinguishable_peptide peptide_sequence="TEQFEADVLLVAVGR" />
        <indistinguishable_peptide peptide_sequence="TEQFEADVLLVAVGR" />
        <indistinguishable_peptide peptide_sequence="TEQFEADVLLVAVGR" />
        <indistinguishable_peptide peptide_sequence="TEQFEADVLLVAVGR" />
        <indistinguishable_peptide peptide_sequence="TEQFEADVLLVAVGR" />
        <indistinguishable_peptide peptide_sequence="TEQFEADVLLVAVGR" />
        <indistinguishable_peptide peptide_sequence="TEQFEADVLLVAVGR" />
        <indistinguishable_peptide peptide_sequence="TEQFEADVLLVAVGR" />
        <indistinguishable_peptide peptide_sequence="TEQFEADVLLVAVGR" />
        <indistinguishable_peptide peptide_sequence="TEQFEADVLLVAVGR" />
        <indistinguishable_peptide peptide_sequence="TEQFEADVLLVAVGR" />
        <indistinguishable_peptide peptide_sequence="TEQFEADVLLVAVGR" />
        <indistinguishable_peptide peptide_sequence="TEQFEADVLLVAVGR" />
        <indistinguishable_peptide peptide_sequence="TEQFEADVLLVAVGR" />
        <indistinguishable_peptide peptide_sequence="TEQFEADVLLVAVGR" />
        <indistinguishable_peptide peptide_sequence="TEQFEADVLLVAVGR" />
        <indistinguishable_peptide peptide_sequence="TEQFEADVLLVAVGR" />
        <indistinguishable_peptide peptide_sequence="TEQFEADVLLVAVGR" />
        <indistinguishable_peptide peptide_sequence="TEQFEADVLLVAVGR" />
        <indistinguishable_peptide peptide_sequence="TEQFEADVLLVAVGR" />
        <indistinguishable_peptide peptide_sequence="TEQFEADVLLVAVGR" />
        <indistinguishable_peptide peptide_sequence="TEQFEADVLLVAVGR" />
        <indistinguishable_peptide peptide_sequence="TEQFEADVLLVAVGR" />
        <indistinguishable_peptide peptide_sequence="TEQFEADVLLVAVGR" />
        <indistinguishable_peptide peptide_sequence="TEQFEADVLLVAVGR" />
        <indistinguishable_peptide peptide_sequence="TEQFEADVLLVAVGR" />
        <indistinguishable_peptide peptide_sequence="TEQFEADVLLVAVGR" />
        <indistinguishable_peptide peptide_sequence="TEQFEADVLLVAVGR" />
        <indistinguishable_peptide peptide_sequence="TEQFEADVLLVAVGR" />
        <indistinguishable_peptide peptide_sequence="TEQFEADVLLVAVGR" />
        <indistinguishable_peptide peptide_sequence="TEQFEADVLLVAVGR" />
        <indistinguishable_peptide peptide_sequence="TEQFEADVLLVAVGR" />
        <indistinguishable_peptide peptide_sequence="TEQFEADVLLVAVGR" />
        <indistinguishable_peptide peptide_sequence="TEQFEADVLLVAVGR" />
        <indistinguishable_peptide peptide_sequence="TEQFEADVLLVAVGR" />
        <indistinguishable_peptide peptide_sequence="TEQFEADVLLVAVGR" />
        <indistinguishable_peptide peptide_sequence="TEQFEADVLLVAVGR" />
        <indistinguishable_peptide peptide_sequence="TEQFEADVLLVAVGR" />
        <indistinguishable_peptide peptide_sequence="TEQFEADVLLVAVGR" />
      </peptide>
      <peptide peptide_sequence="MAIIGGGIIGLEMASVWSR" charge="2" initial_probability="5.23" weight="1993.02214" is_nondegenerate_evidence="" n_enzymatic_termini="" n_instances="" is_contributing_evidence="Y">
        <modification_info>
          <mod_aminoacid_mass position="1" mass="147.03542" />
          <mod_aminoacid_mass position="13" mass="147.03542" />
        </modification_info>
        <peptide_parent_protein protein_name="C4R312" />
      </peptide>
      <peptide peptide_sequence="VLGVHIIGPNAGEMIAEAGLALEYGASTEDIAR" charge="3" initial_probability="6.16" weight="3353.69895" is_nondegenerate_evidence="" n_enzymatic_termini="" n_instances="" is_contributing_evidence="Y">
        <modification_info>
          <mod_aminoacid_mass position="14" mass="147.03542" />
        </modification_info>
        <peptide_parent_protein protein_name="C4R312" />
        <indistinguishable_peptide peptide_sequence="VLGVHIIGPNAGEMIAEAGLALEYGASTEDIAR">
          <modification_info mod_nterm_mass="0" mod_cterm_mass="0" modified_peptide="VLGVHIIGPNAGEM[147.03542]IAEAGLALEYGASTEDIAR">
            <mod_aminoacid_mass position="14" mass="147.03542" />
          </modification_info>
        </indistinguishable_peptide>
        <indistinguishable_peptide peptide_sequence="VLGVHIIGPNAGEMIAEAGLALEYGASTEDIAR">
          <modification_info mod_nterm_mass="0" mod_cterm_mass="0" modified_peptide="VLGVHIIGPNAGEM[147.03542]IAEAGLALEYGASTEDIAR">
            <mod_aminoacid_mass position="14" mass="147.03542" />
          </modification_info>
        </indistinguishable_peptide>
        <indistinguishable_peptide peptide_sequence="VLGVHIIGPNAGEMIAEAGLALEYGASTEDIAR">
          <modification_info mod_nterm_mass="0" mod_cterm_mass="0" modified_peptide="VLGVHIIGPNAGEM[147.03542]IAEAGLALEYGASTEDIAR">
            <mod_aminoacid_mass position="14" mass="147.03542" />
          </modification_info>
        </indistinguishable_peptide>
        <indistinguishable_peptide peptide_sequence="VLGVHIIGPNAGEMIAEAGLALEYGASTEDIAR">
          <modification_info mod_nterm_mass="0" mod_cterm_mass="0" modified_peptide="VLGVHIIGPNAGEM[147.03542]IAEAGLALEYGASTEDIAR">
            <mod_aminoacid_mass position="14" mass="147.03542" />
          </modification_info>
        </indistinguishable_peptide>
        <indistinguishable_peptide peptide_sequence="VLGVHIIGPNAGEMIAEAGLALEYGASTEDIAR">
          <modification_info mod_nterm_mass="0" mod_cterm_mass="0" modified_peptide="VLGVHIIGPNAGEM[147.03542]IAEAGLALEYGASTEDIAR">
            <mod_aminoacid_mass position="14" mass="147.03542" />
          </modification_info>
        </indistinguishable_peptide>
        <indistinguishable_peptide peptide_sequence="VLGVHIIGPNAGEMIAEAGLALEYGASTEDIAR">
          <modification_info mod_nterm_mass="0" mod_cterm_mass="0" modified_peptide="VLGVHIIGPNAGEM[147.03542]IAEAGLALEYGASTEDIAR">
            <mod_aminoacid_mass position="14" mass="147.03542" />
          </modification_info>
        </indistinguishable_peptide>
        <indistinguishable_peptide peptide_sequence="VLGVHIIGPNAGEMIAEAGLALEYGASTEDIAR">
          <modification_info mod_nterm_mass="0" mod_cterm_mass="0" modified_peptide="VLGVHIIGPNAGEM[147.03542]IAEAGLALEYGASTEDIAR">
            <mod_aminoacid_mass position="14" mass="147.03542" />
          </modification_info>
        </indistinguishable_peptide>
        <indistinguishable_peptide peptide_sequence="VLGVHIIGPNAGEMIAEAGLALEYGASTEDIAR">
          <modification_info mod_nterm_mass="0" mod_cterm_mass="0" modified_peptide="VLGVHIIGPNAGEM[147.03542]IAEAGLALEYGASTEDIAR">
            <mod_aminoacid_mass position="14" mass="147.03542" />
          </modification_info>
        </indistinguishable_peptide>
        <indistinguishable_peptide peptide_sequence="VLGVHIIGPNAGEMIAEAGLALEYGASTEDIAR">
          <modification_info mod_nterm_mass="0" mod_cterm_mass="0" modified_peptide="VLGVHIIGPNAGEM[147.03542]IAEAGLALEYGASTEDIAR">
            <mod_aminoacid_mass position="14" mass="147.03542" />
          </modification_info>
        </indistinguishable_peptide>
        <indistinguishable_peptide peptide_sequence="VLGVHIIGPNAGEMIAEAGLALEYGASTEDIAR">
          <modification_info mod_nterm_mass="0" mod_cterm_mass="0" modified_peptide="VLGVHIIGPNAGEM[147.03542]IAEAGLALEYGASTEDIAR">
            <mod_aminoacid_mass position="14" mass="147.03542" />
          </modification_info>
        </indistinguishable_peptide>
        <indistinguishable_peptide peptide_sequence="VLGVHIIGPNAGEMIAEAGLALEYGASTEDIAR">
          <modification_info mod_nterm_mass="0" mod_cterm_mass="0" modified_peptide="VLGVHIIGPNAGEM[147.03542]IAEAGLALEYGASTEDIAR">
            <mod_aminoacid_mass position="14" mass="147.03542" />
          </modification_info>
        </indistinguishable_peptide>
        <indistinguishable_peptide peptide_sequence="VLGVHIIGPNAGEMIAEAGLALEYGASTEDIAR">
          <modification_info mod_nterm_mass="0" mod_cterm_mass="0" modified_peptide="VLGVHIIGPNAGEM[147.03542]IAEAGLALEYGASTEDIAR">
            <mod_aminoacid_mass position="14" mass="147.03542" />
          </modification_info>
        </indistinguishable_peptide>
        <indistinguishable_peptide peptide_sequence="VLGVHIIGPNAGEMIAEAGLALEYGASTEDIAR">
          <modification_info mod_nterm_mass="0" mod_cterm_mass="0" modified_peptide="VLGVHIIGPNAGEM[147.03542]IAEAGLALEYGASTEDIAR">
            <mod_aminoacid_mass position="14" mass="147.03542" />
          </modification_info>
        </indistinguishable_peptide>
        <indistinguishable_peptide peptide_sequence="VLGVHIIGPNAGEMIAEAGLALEYGASTEDIAR">
          <modification_info mod_nterm_mass="0" mod_cterm_mass="0" modified_peptide="VLGVHIIGPNAGEM[147.03542]IAEAGLALEYGASTEDIAR">
            <mod_aminoacid_mass position="14" mass="147.03542" />
          </modification_info>
        </indistinguishable_peptide>
        <indistinguishable_peptide peptide_sequence="VLGVHIIGPNAGEMIAEAGLALEYGASTEDIAR">
          <modification_info mod_nterm_mass="0" mod_cterm_mass="0" modified_peptide="VLGVHIIGPNAGEM[147.03542]IAEAGLALEYGASTEDIAR">
            <mod_aminoacid_mass position="14" mass="147.03542" />
          </modification_info>
        </indistinguishable_peptide>
        <indistinguishable_peptide peptide_sequence="VLGVHIIGPNAGEMIAEAGLALEYGASTEDIAR">
          <modification_info mod_nterm_mass="0" mod_cterm_mass="0" modified_peptide="VLGVHIIGPNAGEM[147.03542]IAEAGLALEYGASTEDIAR">
            <mod_aminoacid_mass position="14" mass="147.03542" />
          </modification_info>
        </indistinguishable_peptide>
        <indistinguishable_peptide peptide_sequence="VLGVHIIGPNAGEMIAEAGLALEYGASTEDIAR">
          <modification_info mod_nterm_mass="0" mod_cterm_mass="0" modified_peptide="VLGVHIIGPNAGEM[147.03542]IAEAGLALEYGASTEDIAR">
            <mod_aminoacid_mass position="14" mass="147.03542" />
          </modification_info>
        </indistinguishable_peptide>
      </peptide>
    </protein>
  </protein_group>
  <protein_group group_number="18" probability="445.96">
    <protein protein_name="C4QYZ6" probability="445.96" n_indistinguishable_proteins="1" group_sibling_id="18">
      <annotation protein_description="Vacuolar aminopeptidase Y, processed to mature form by Prb1p OS=Komagataella pastoris (strain GS115 / ATCC 20864) GN=PAS_chr1-4_0611 PE=4 SV=1 - [C4QYZ6_PICPG]" />
      <indistinguishable_protein protein_name="C4QYZ6">
        <annotation protein_description="Vacuolar aminopeptidase Y, processed to mature form by Prb1p OS=Komagataella pastoris (strain GS115 / ATCC 20864) GN=PAS_chr1-4_0611 PE=4 SV=1 - [C4QYZ6_PICPG]" />
      </indistinguishable_protein>
      <peptide peptide_sequence="NVIATTR" charge="2" initial_probability="1.69" weight="774.44744" is_nondegenerate_evidence="" n_enzymatic_termini="" n_instances="" is_contributing_evidence="Y">
        <peptide_parent_protein protein_name="C4QYZ6" />
      </peptide>
      <peptide peptide_sequence="EEPSPFK" charge="2" initial_probability="0.99" weight="833.40331" is_nondegenerate_evidence="" n_enzymatic_termini="" n_instances="" is_contributing_evidence="Y">
        <peptide_parent_protein protein_name="C4QYZ6" />
      </peptide>
      <peptide peptide_sequence="SELAGLR" charge="2" initial_probability="2.34" weight="745.42015" is_nondegenerate_evidence="" n_enzymatic_termini="" n_instances="" is_contributing_evidence="Y">
        <peptide_parent_protein protein_name="C4QYZ6" />
      </peptide>
      <peptide peptide_sequence="LIAHSVATYAK" charge="2" initial_probability="3.12" weight="1173.66069" is_nondegenerate_evidence="" n_enzymatic_termini="" n_instances="" is_contributing_evidence="Y">
        <peptide_parent_protein protein_name="C4QYZ6" />
        <indistinguishable_peptide peptide_sequence="LIAHSVATYAK" />
        <indistinguishable_peptide peptide_sequence="LIAHSVATYAK" />
        <indistinguishable_peptide peptide_sequence="LIAHSVATYAK" />
        <indistinguishable_peptide peptide_sequence="LIAHSVATYAK" />
        <indistinguishable_peptide peptide_sequence="LIAHSVATYAK" />
      </peptide>
      <peptide peptide_sequence="VAHGSVFEYGHPTR" charge="2" initial_probability="4.93" weight="1556.75823" is_nondegenerate_evidence="" n_enzymatic_termini="" n_instances="" is_contributing_evidence="Y">
        <peptide_parent_protein protein_name="C4QYZ6" />
        <indistinguishable_peptide peptide_sequence="VAHGSVFEYGHPTR" />
        <indistinguishable_peptide peptide_sequence="VAHGSVFEYGHPTR" />
        <indistinguishable_peptide peptide_sequence="VAHGSVFEYGHPTR" />
        <indistinguishable_peptide peptide_sequence="VAHGSVFEYGHPTR" />
        <indistinguishable_peptide peptide_sequence="VAHGSVFEYGHPTR" />
        <indistinguishable_peptide peptide_sequence="VAHGSVFEYGHPTR" />
        <indistinguishable_peptide peptide_sequence="VAHGSVFEYGHPTR" />
        <indistinguishable_peptide peptide_sequence="VAHGSVFEYGHPTR" />
        <indistinguishable_peptide peptide_sequence="VAHGSVFEYGHPTR" />
        <indistinguishable_peptide peptide_sequence="VAHGSVFEYGHPTR" />
      </peptide>
      <peptide peptide_sequence="SDYDGFIK" charge="2" initial_probability="2.52" weight="944.43468" is_nondegenerate_evidence="" n_enzymatic_termini="" n_instances="" is_contributing_evidence="Y">
        <peptide_parent_protein protein_name="C4QYZ6" />
        <indistinguishable_peptide peptide_sequence="SDYDGFIK" />
      </peptide>
      <peptide peptide_sequence="SGIPGGGIATGAEGLK" charge="2" initial_probability="4.02" weight="1384.74187" is_nondegenerate_evidence="" n_enzymatic_termini="" n_instances="" is_contributing_evidence="Y">
        <peptide_parent_protein protein_name="C4QYZ6" />
        <indistinguishable_peptide peptide_sequence="SGIPGGGIATGAEGLK" />
        <indistinguishable_peptide peptide_sequence="SGIPGGGIATGAEGLK" />
        <indistinguishable_peptide peptide_sequence="SGIPGGGIATGAEGLK" />
        <indistinguishable_peptide peptide_sequence="SGIPGGGIATGAEGLK" />
        <indistinguishable_peptide peptide_sequence="SGIPGGGIATGAEGLK" />
      </peptide>
      <peptide peptide_sequence="AALIYNNVPGSAK" charge="2" initial_probability="3.87" weight="1317.71501" is_nondegenerate_evidence="" n_enzymatic_termini="" n_instances="" is_contributing_evidence="Y">
        <peptide_parent_protein protein_name="C4QYZ6" />
        <indistinguishable_peptide peptide_sequence="AALIYNNVPGSAK" />
      </peptide>
      <peptide peptide_sequence="IEASYLFK" charge="2" initial_probability="2.55" weight="970.52294" is_nondegenerate_evidence="" n_enzymatic_termini="" n_instances="" is_contributing_evidence="Y">
        <peptide_parent_protein protein_name="C4QYZ6" />
        <indistinguishable_peptide peptide_sequence="IEASYLFK" />
        <indistinguishable_peptide peptide_sequence="IEASYLFK" />
      </peptide>
      <peptide peptide_sequence="SLDGFPLR" charge="2" initial_probability="2.05" weight="904.48754" is_nondegenerate_evidence="" n_enzymatic_termini="" n_instances="" is_contributing_evidence="Y">
        <peptide_parent_protein protein_name="C4QYZ6" />
        <indistinguishable_peptide peptide_sequence="SLDGFPLR" />
        <indistinguishable_peptide peptide_sequence="SLDGFPLR" />
        <indistinguishable_peptide peptide_sequence="SLDGFPLR" />
      </peptide>
      <peptide peptide_sequence="GTLGAPTPHQVPSLSLSQEDGEAVKR" charge="3" initial_probability="3.6" weight="2674.37381" is_nondegenerate_evidence="" n_enzymatic_termini="" n_instances="" is_contributing_evidence="Y">
        <peptide_parent_protein protein_name="C4QYZ6" />
        <indistinguishable_peptide peptide_sequence="GTLGAPTPHQVPSLSLSQEDGEAVKR" />
      </peptide>
      <peptide peptide_sequence="GTLGAPTPHQVPSLSLSQEDGEAVK" charge="2" initial_probability="4.87" weight="2518.26885" is_nondegenerate_evidence="" n_enzymatic_termini="" n_instances="" is_contributing_evidence="Y">
        <peptide_parent_protein protein_name="C4QYZ6" />
        <indistinguishable_peptide peptide_sequence="GTLGAPTPHQVPSLSLSQEDGEAVK" />
        <indistinguishable_peptide peptide_sequence="GTLGAPTPHQVPSLSLSQEDGEAVK" />
        <indistinguishable_peptide peptide_sequence="GTLGAPTPHQVPSLSLSQEDGEAVK" />
        <indistinguishable_peptide peptide_sequence="GTLGAPTPHQVPSLSLSQEDGEAVK" />
      </peptide>
      <peptide peptide_sequence="SFSLTINGVAPK" charge="2" initial_probability="3.93" weight="1233.68303" is_nondegenerate_evidence="" n_enzymatic_termini="" n_instances="" is_contributing_evidence="Y">
        <peptide_parent_protein protein_name="C4QYZ6" />
      </peptide>
      <peptide peptide_sequence="SLDGFPLREEPSPFK" charge="2" initial_probability="3.47" weight="1718.872" is_nondegenerate_evidence="" n_enzymatic_termini="" n_instances="" is_contributing_evidence="Y">
        <peptide_parent_protein protein_name="C4QYZ6" />
        <indistinguishable_peptide peptide_sequence="SLDGFPLREEPSPFK" />
      </peptide>
      <peptide peptide_sequence="VIGSPGHWSTINHVLDTLHNFK" charge="3" initial_probability="3.26" weight="2472.27152" is_nondegenerate_evidence="" n_enzymatic_termini="" n_instances="" is_contributing_evidence="Y">
        <peptide_parent_protein protein_name="C4QYZ6" />
        <indistinguishable_peptide peptide_sequence="VIGSPGHWSTINHVLDTLHNFK" />
        <indistinguishable_peptide peptide_sequence="VIGSPGHWSTINHVLDTLHNFK" />
      </peptide>
      <peptide peptide_sequence="QLLTSGSVIATVAVDSYVK" charge="2" initial_probability="5.88" weight="1951.07182" is_nondegenerate_evidence="" n_enzymatic_termini="" n_instances="" is_contributing_evidence="Y">
        <peptide_parent_protein protein_name="C4QYZ6" />
        <indistinguishable_peptide peptide_sequence="QLLTSGSVIATVAVDSYVK" />
        <indistinguishable_peptide peptide_sequence="QLLTSGSVIATVAVDSYVK" />
        <indistinguishable_peptide peptide_sequence="QLLTSGSVIATVAVDSYVK" />
        <indistinguishable_peptide peptide_sequence="QLLTSGSVIATVAVDSYVK" />
        <indistinguishable_peptide peptide_sequence="QLLTSGSVIATVAVDSYVK" />
        <indistinguishable_peptide peptide_sequence="QLLTSGSVIATVAVDSYVK" />
        <indistinguishable_peptide peptide_sequence="QLLTSGSVIATVAVDSYVK" />
        <indistinguishable_peptide peptide_sequence="QLLTSGSVIATVAVDSYVK" />
        <indistinguishable_peptide peptide_sequence="QLLTSGSVIATVAVDSYVK" />
        <indistinguishable_peptide peptide_sequence="QLLTSGSVIATVAVDSYVK" />
        <indistinguishable_peptide peptide_sequence="QLLTSGSVIATVAVDSYVK" />
        <indistinguishable_peptide peptide_sequence="QLLTSGSVIATVAVDSYVK" />
        <indistinguishable_peptide peptide_sequence="QLLTSGSVIATVAVDSYVK" />
        <indistinguishable_peptide peptide_sequence="QLLTSGSVIATVAVDSYVK" />
        <indistinguishable_peptide peptide_sequence="QLLTSGSVIATVAVDSYVK" />
        <indistinguishable_peptide peptide_sequence="QLLTSGSVIATVAVDSYVK" />
        <indistinguishable_peptide peptide_sequence="QLLTSGSVIATVAVDSYVK" />
        <indistinguishable_peptide peptide_sequence="QLLTSGSVIATVAVDSYVK" />
        <indistinguishable_peptide peptide_sequence="QLLTSGSVIATVAVDSYVK" />
        <indistinguishable_peptide peptide_sequence="QLLTSGSVIATVAVDSYVK" />
        <indistinguishable_peptide peptide_sequence="QLLTSGSVIATVAVDSYVK" />
        <indistinguishable_peptide peptide_sequence="QLLTSGSVIATVAVDSYVK" />
        <indistinguishable_peptide peptide_sequence="QLLTSGSVIATVAVDSYVK" />
        <indistinguishable_peptide peptide_sequence="QLLTSGSVIATVAVDSYVK" />
        <indistinguishable_peptide peptide_sequence="QLLTSGSVIATVAVDSYVK" />
        <indistinguishable_peptide peptide_sequence="QLLTSGSVIATVAVDSYVK" />
        <indistinguishable_peptide peptide_sequence="QLLTSGSVIATVAVDSYVK" />
        <indistinguishable_peptide peptide_sequence="QLLTSGSVIATVAVDSYVK" />
        <indistinguishable_peptide peptide_sequence="QLLTSGSVIATVAVDSYVK" />
        <indistinguishable_peptide peptide_sequence="QLLTSGSVIATVAVDSYVK" />
        <indistinguishable_peptide peptide_sequence="QLLTSGSVIATVAVDSYVK" />
        <indistinguishable_peptide peptide_sequence="QLLTSGSVIATVAVDSYVK" />
        <indistinguishable_peptide peptide_sequence="QLLTSGSVIATVAVDSYVK" />
        <indistinguishable_peptide peptide_sequence="QLLTSGSVIATVAVDSYVK" />
        <indistinguishable_peptide peptide_sequence="QLLTSGSVIATVAVDSYVK" />
        <indistinguishable_peptide peptide_sequence="QLLTSGSVIATVAVDSYVK" />
        <indistinguishable_peptide peptide_sequence="QLLTSGSVIATVAVDSYVK" />
        <indistinguishable_peptide peptide_sequence="QLLTSGSVIATVAVDSYVK" />
        <indistinguishable_peptide peptide_sequence="QLLTSGSVIATVAVDSYVK" />
        <indistinguishable_peptide peptide_sequence="QLLTSGSVIATVAVDSYVK" />
        <indistinguishable_peptide peptide_sequence="QLLTSGSVIATVAVDSYVK" />
        <indistinguishable_peptide peptide_sequence="QLLTSGSVIATVAVDSYVK" />
        <indistinguishable_peptide peptide_sequence="QLLTSGSVIATVAVDSYVK" />
        <indistinguishable_peptide peptide_sequence="QLLTSGSVIATVAVDSYVK" />
        <indistinguishable_peptide peptide_sequence="QLLTSGSVIATVAVDSYVK" />
        <indistinguishable_peptide peptide_sequence="QLLTSGSVIATVAVDSYVK" />
        <indistinguishable_peptide peptide_sequence="QLLTSGSVIATVAVDSYVK" />
        <indistinguishable_peptide peptide_sequence="QLLTSGSVIATVAVDSYVK" />
        <indistinguishable_peptide peptide_sequence="QLLTSGSVIATVAVDSYVK" />
        <indistinguishable_peptide peptide_sequence="QLLTSGSVIATVAVDSYVK" />
        <indistinguishable_peptide peptide_sequence="QLLTSGSVIATVAVDSYVK" />
      </peptide>
      <peptide peptide_sequence="WELKPEVDSAALQSAVNELDLK" charge="3" initial_probability="5.94" weight="2455.26908" is_nondegenerate_evidence="" n_enzymatic_termini="" n_instances="" is_contributing_evidence="Y">
        <peptide_parent_protein protein_name="C4QYZ6" />
        <indistinguishable_peptide peptide_sequence="WELKPEVDSAALQSAVNELDLK" />
        <indistinguishable_peptide peptide_sequence="WELKPEVDSAALQSAVNELDLK" />
      </peptide>
      <peptide peptide_sequence="HYYDVDVQPFEAFTGILK" charge="2" initial_probability="5.63" weight="2142.05058" is_nondegenerate_evidence="" n_enzymatic_termini="" n_instances="" is_contributing_evidence="Y">
        <peptide_parent_protein protein_name="C4QYZ6" />
        <indistinguishable_peptide peptide_sequence="HYYDVDVQPFEAFTGILK" />
        <indistinguishable_peptide peptide_sequence="HYYDVDVQPFEAFTGILK" />
        <indistinguishable_peptide peptide_sequence="HYYDVDVQPFEAFTGILK" />
        <indistinguishable_peptide peptide_sequence="HYYDVDVQPFEAFTGILK" />
        <indistinguishable_peptide peptide_sequence="HYYDVDVQPFEAFTGILK" />
        <indistinguishable_peptide peptide_sequence="HYYDVDVQPFEAFTGILK" />
        <indistinguishable_peptide peptide_sequence="HYYDVDVQPFEAFTGILK" />
        <indistinguishable_peptide peptide_sequence="HYYDVDVQPFEAFTGILK" />
      </peptide>
      <peptide peptide_sequence="FAWWAAEEEGLLGSDYYVSK" charge="2" initial_probability="6.29" weight="2321.07256" is_nondegenerate_evidence="" n_enzymatic_termini="" n_instances="" is_contributing_evidence="Y">
        <peptide_parent_protein protein_name="C4QYZ6" />
        <indistinguishable_peptide peptide_sequence="FAWWAAEEEGLLGSDYYVSK" />
        <indistinguishable_peptide peptide_sequence="FAWWAAEEEGLLGSDYYVSK" />
        <indistinguishable_peptide peptide_sequence="FAWWAAEEEGLLGSDYYVSK" />
        <indistinguishable_peptide peptide_sequence="FAWWAAEEEGLLGSDYYVSK" />
        <indistinguishable_peptide peptide_sequence="FAWWAAEEEGLLGSDYYVSK" />
        <indistinguishable_peptide peptide_sequence="FAWWAAEEEGLLGSDYYVSK" />
      </peptide>
    </protein>
  </protein_group>
  <protein_group group_number="19" probability="13.19">
    <protein protein_name="C4R2S5" probability="13.19" n_indistinguishable_proteins="1" group_sibling_id="19">
      <annotation protein_description="Mitochondrial cytochrome-c peroxidase OS=Komagataella pastoris (strain GS115 / ATCC 20864) GN=PAS_chr2-2_0127 PE=3 SV=1 - [C4R2S5_PICPG]" />
      <indistinguishable_protein protein_name="C4R2S5">
        <annotation protein_description="Mitochondrial cytochrome-c peroxidase OS=Komagataella pastoris (strain GS115 / ATCC 20864) GN=PAS_chr2-2_0127 PE=3 SV=1 - [C4R2S5_PICPG]" />
      </indistinguishable_protein>
      <peptide peptide_sequence="LPDAAQGPDYVR" charge="2" initial_probability="3.48" weight="1301.64641" is_nondegenerate_evidence="" n_enzymatic_termini="" n_instances="" is_contributing_evidence="Y">
        <peptide_parent_protein protein_name="C4R2S5" />
      </peptide>
      <peptide peptide_sequence="LLESGIHFPK" charge="3" initial_probability="1.81" weight="1140.64167" is_nondegenerate_evidence="" n_enzymatic_termini="" n_instances="" is_contributing_evidence="Y">
        <peptide_parent_protein protein_name="C4R2S5" />
      </peptide>
      <peptide peptide_sequence="IVDEFAASQEAFFNEFAPAFQK" charge="3" initial_probability="5.23" weight="2506.18851" is_nondegenerate_evidence="" n_enzymatic_termini="" n_instances="" is_contributing_evidence="Y">
        <peptide_parent_protein protein_name="C4R2S5" />
        <indistinguishable_peptide peptide_sequence="IVDEFAASQEAFFNEFAPAFQK" />
      </peptide>
    </protein>
  </protein_group>
  <protein_group group_number="20" probability="74.08">
    <protein protein_name="C4R5D4" probability="74.08" n_indistinguishable_proteins="1" group_sibling_id="20">
      <annotation protein_description="Fusion protein that is cleaved to yield a ribosomal protein of the small (40S) subunit and ubiquitin OS=Komagataella pastoris (strain GS115 / ATCC 20864) GN=PAS_chr3_0722 PE=4 SV=1 - [C4R5D4_PICPG]" />
      <indistinguishable_protein protein_name="C4R5D4">
        <annotation protein_description="Fusion protein that is cleaved to yield a ribosomal protein of the small (40S) subunit and ubiquitin OS=Komagataella pastoris (strain GS115 / ATCC 20864) GN=PAS_chr3_0722 PE=4 SV=1 - [C4R5D4_PICPG]" />
      </indistinguishable_protein>
      <peptide peptide_sequence="EGIPPDQQR" charge="2" initial_probability="1.58" weight="1039.51641" is_nondegenerate_evidence="" n_enzymatic_termini="" n_instances="" is_contributing_evidence="Y">
        <peptide_parent_protein protein_name="C4R8V1" />
        <peptide_parent_protein protein_name="C4R0U2" />
        <peptide_parent_protein protein_name="C4R5D4" />
        <indistinguishable_peptide peptide_sequence="EGIPPDQQR" />
        <indistinguishable_peptide peptide_sequence="EGIPPDQQR" />
      </peptide>
      <peptide peptide_sequence="TLSDYNIQK" charge="2" initial_probability="2.53" weight="1081.55083" is_nondegenerate_evidence="" n_enzymatic_termini="" n_instances="" is_contributing_evidence="Y">
        <peptide_parent_protein protein_name="C4R8V1" />
        <peptide_parent_protein protein_name="C4R0U2" />
        <peptide_parent_protein protein_name="C4R5D4" />
        <indistinguishable_peptide peptide_sequence="TLSDYNIQK" />
      </peptide>
      <peptide peptide_sequence="LIFAGK" charge="2" initial_probability="1.64" weight="648.40746" is_nondegenerate_evidence="" n_enzymatic_termini="" n_instances="" is_contributing_evidence="Y">
        <peptide_parent_protein protein_name="C4R8V1" />
        <peptide_parent_protein protein_name="C4R0U2" />
        <peptide_parent_protein protein_name="C4R5D4" />
      </peptide>
      <peptide peptide_sequence="ESTLHLVLR" charge="2" initial_probability="3.02" weight="1067.61992" is_nondegenerate_evidence="" n_enzymatic_termini="" n_instances="" is_contributing_evidence="Y">
        <peptide_parent_protein protein_name="C4R8V1" />
        <peptide_parent_protein protein_name="C4R0U2" />
        <peptide_parent_protein protein_name="C4R5D4" />
        <indistinguishable_peptide peptide_sequence="ESTLHLVLR" />
        <indistinguishable_peptide peptide_sequence="ESTLHLVLR" />
        <indistinguishable_peptide peptide_sequence="ESTLHLVLR" />
      </peptide>
      <peptide peptide_sequence="TITLEVESSDTIDNVK" charge="2" initial_probability="6.11" weight="1763.88933" is_nondegenerate_evidence="" n_enzymatic_termini="" n_instances="" is_contributing_evidence="Y">
        <peptide_parent_protein protein_name="C4R8V1" />
        <peptide_parent_protein protein_name="C4R0U2" />
        <peptide_parent_protein protein_name="C4R5D4" />
        <indistinguishable_peptide peptide_sequence="TITLEVESSDTIDNVK" />
        <indistinguishable_peptide peptide_sequence="TITLEVESSDTIDNVK" />
        <indistinguishable_peptide peptide_sequence="TITLEVESSDTIDNVK" />
        <indistinguishable_peptide peptide_sequence="TITLEVESSDTIDNVK" />
        <indistinguishable_peptide peptide_sequence="TITLEVESSDTIDNVK" />
        <indistinguishable_peptide peptide_sequence="TITLEVESSDTIDNVK" />
        <indistinguishable_peptide peptide_sequence="TITLEVESSDTIDNVK" />
        <indistinguishable_peptide peptide_sequence="TITLEVESSDTIDNVK" />
        <indistinguishable_peptide peptide_sequence="TITLEVESSDTIDNVK" />
        <indistinguishable_peptide peptide_sequence="TITLEVESSDTIDNVK" />
        <indistinguishable_peptide peptide_sequence="TITLEVESSDTIDNVK" />
      </peptide>
      <peptide peptide_sequence="TLSDYNIQKESTLHLVLR" charge="4" initial_probability="1.58" weight="2130.15395" is_nondegenerate_evidence="" n_enzymatic_termini="" n_instances="" is_contributing_evidence="Y">
        <peptide_parent_protein protein_name="C4R8V1" />
        <peptide_parent_protein protein_name="C4R0U2" />
        <peptide_parent_protein protein_name="C4R5D4" />
      </peptide>
    </protein>
  </protein_group>
  <protein_group group_number="21" probability="655.6">
    <protein protein_name="75150432" probability="655.6" n_indistinguishable_proteins="1" group_sibling_id="21">
      <annotation protein_description="RecName: Full=Tetrahydrocannabinolic acid synthase;" />
      <indistinguishable_protein protein_name="75150432">
        <annotation protein_description="RecName: Full=Tetrahydrocannabinolic acid synthase;" />
      </indistinguishable_protein>
      <peptide peptide_sequence="NITDNHGK" charge="2" initial_probability="1.68" weight="898.43889" is_nondegenerate_evidence="" n_enzymatic_termini="" n_instances="" is_contributing_evidence="Y">
        <peptide_parent_protein protein_name="75150432" />
      </peptide>
      <peptide peptide_sequence="NMHSIK" charge="2" initial_probability="1.38" weight="745.36681" is_nondegenerate_evidence="" n_enzymatic_termini="" n_instances="" is_contributing_evidence="Y">
        <modification_info>
          <mod_aminoacid_mass position="2" mass="147.03542" />
        </modification_info>
        <peptide_parent_protein protein_name="75150432" />
      </peptide>
      <peptide peptide_sequence="TNHASPNNYTQAR" charge="3" initial_probability="3.28" weight="1473.68424" is_nondegenerate_evidence="" n_enzymatic_termini="" n_instances="" is_contributing_evidence="Y">
        <peptide_parent_protein protein_name="75150432" />
        <indistinguishable_peptide peptide_sequence="TNHASPNNYTQAR" />
      </peptide>
      <peptide peptide_sequence="HIPNNVANPK" charge="2" initial_probability="1.94" weight="1103.59538" is_nondegenerate_evidence="" n_enzymatic_termini="" n_instances="" is_contributing_evidence="Y">
        <peptide_parent_protein protein_name="75150432" />
        <indistinguishable_peptide peptide_sequence="HIPNNVANPK" />
        <indistinguishable_peptide peptide_sequence="HIPNNVANPK" />
      </peptide>
      <peptide peptide_sequence="KNMEIHGLVK" charge="3" initial_probability="3.31" weight="1184.64548" is_nondegenerate_evidence="" n_enzymatic_termini="" n_instances="" is_contributing_evidence="Y">
        <modification_info>
          <mod_aminoacid_mass position="3" mass="147.03542" />
        </modification_info>
        <peptide_parent_protein protein_name="75150432" />
        <indistinguishable_peptide peptide_sequence="KNMEIHGLVK">
          <modification_info mod_nterm_mass="0" mod_cterm_mass="0" modified_peptide="KNM[147.03542]EIHGLVK">
            <mod_aminoacid_mass position="3" mass="147.03542" />
          </modification_info>
        </indistinguishable_peptide>
        <indistinguishable_peptide peptide_sequence="KNMEIHGLVK">
          <modification_info mod_nterm_mass="0" mod_cterm_mass="0" modified_peptide="KNM[147.03542]EIHGLVK">
            <mod_aminoacid_mass position="3" mass="147.03542" />
          </modification_info>
        </indistinguishable_peptide>
      </peptide>
      <peptide peptide_sequence="KPIPETAMVK" charge="3" initial_probability="2.47" weight="1129.62906" is_nondegenerate_evidence="" n_enzymatic_termini="" n_instances="" is_contributing_evidence="Y">
        <modification_info>
          <mod_aminoacid_mass position="8" mass="147.03542" />
        </modification_info>
        <peptide_parent_protein protein_name="75150432" />
        <indistinguishable_peptide peptide_sequence="KPIPETAMVK">
          <modification_info mod_nterm_mass="0" mod_cterm_mass="0" modified_peptide="KPIPETAM[147.03542]VK">
            <mod_aminoacid_mass position="8" mass="147.03542" />
          </modification_info>
        </indistinguishable_peptide>
        <indistinguishable_peptide peptide_sequence="KPIPETAMVK">
          <modification_info mod_nterm_mass="0" mod_cterm_mass="0" modified_peptide="KPIPETAM[147.03542]VK">
            <mod_aminoacid_mass position="8" mass="147.03542" />
          </modification_info>
        </indistinguishable_peptide>
      </peptide>
      <peptide peptide_sequence="NMEIHGLVK" charge="3" initial_probability="2.07" weight="1056.54947" is_nondegenerate_evidence="" n_enzymatic_termini="" n_instances="" is_contributing_evidence="Y">
        <modification_info>
          <mod_aminoacid_mass position="2" mass="147.03542" />
        </modification_info>
        <peptide_parent_protein protein_name="75150432" />
        <indistinguishable_peptide peptide_sequence="NMEIHGLVK">
          <modification_info mod_nterm_mass="0" mod_cterm_mass="0" modified_peptide="NM[147.03542]EIHGLVK">
            <mod_aminoacid_mass position="2" mass="147.03542" />
          </modification_info>
        </indistinguishable_peptide>
      </peptide>
      <peptide peptide_sequence="TAFSIK" charge="2" initial_probability="1.81" weight="666.38115" is_nondegenerate_evidence="" n_enzymatic_termini="" n_instances="" is_contributing_evidence="Y">
        <peptide_parent_protein protein_name="75150432" />
      </peptide>
      <peptide peptide_sequence="NEQSIPPLPPHHH" charge="3" initial_probability="3.74" weight="1502.75077" is_nondegenerate_evidence="" n_enzymatic_termini="" n_instances="" is_contributing_evidence="Y">
        <peptide_parent_protein protein_name="75150432" />
        <indistinguishable_peptide peptide_sequence="NEQSIPPLPPHHH" />
        <indistinguishable_peptide peptide_sequence="NEQSIPPLPPHHH" />
        <indistinguishable_peptide peptide_sequence="NEQSIPPLPPHHH" />
        <indistinguishable_peptide peptide_sequence="NEQSIPPLPPHHH" />
        <indistinguishable_peptide peptide_sequence="NEQSIPPLPPHHH" />
        <indistinguishable_peptide peptide_sequence="NEQSIPPLPPHHH" />
        <indistinguishable_peptide peptide_sequence="NEQSIPPLPPHHH" />
        <indistinguishable_peptide peptide_sequence="NEQSIPPLPPHHH" />
        <indistinguishable_peptide peptide_sequence="NEQSIPPLPPHHH" />
        <indistinguishable_peptide peptide_sequence="NEQSIPPLPPHHH" />
        <indistinguishable_peptide peptide_sequence="NEQSIPPLPPHHH" />
        <indistinguishable_peptide peptide_sequence="NEQSIPPLPPHHH" />
      </peptide>
      <peptide peptide_sequence="WQNIAYK" charge="2" initial_probability="2.61" weight="922.48003" is_nondegenerate_evidence="" n_enzymatic_termini="" n_instances="" is_contributing_evidence="Y">
        <peptide_parent_protein protein_name="75150432" />
        <indistinguishable_peptide peptide_sequence="WQNIAYK" />
        <indistinguishable_peptide peptide_sequence="WQNIAYK" />
      </peptide>
      <peptide peptide_sequence="IKLVAVPSK" charge="3" initial_probability="2.49" weight="954.63343" is_nondegenerate_evidence="" n_enzymatic_termini="" n_instances="" is_contributing_evidence="Y">
        <peptide_parent_protein protein_name="75150432" />
      </peptide>
      <peptide peptide_sequence="LDYVKKPIPETAMVK" charge="3" initial_probability="3.14" weight="1747.96543" is_nondegenerate_evidence="" n_enzymatic_termini="" n_instances="" is_contributing_evidence="Y">
        <modification_info>
          <mod_aminoacid_mass position="13" mass="147.03542" />
        </modification_info>
        <peptide_parent_protein protein_name="75150432" />
      </peptide>
      <peptide peptide_sequence="STIFSVK" charge="2" initial_probability="1.73" weight="781.44499" is_nondegenerate_evidence="" n_enzymatic_termini="" n_instances="" is_contributing_evidence="Y">
        <peptide_parent_protein protein_name="75150432" />
        <indistinguishable_peptide peptide_sequence="STIFSVK" />
      </peptide>
      <peptide peptide_sequence="KPIPETAMVKILEK" charge="3" initial_probability="3.47" weight="1612.93064" is_nondegenerate_evidence="" n_enzymatic_termini="" n_instances="" is_contributing_evidence="Y">
        <modification_info>
          <mod_aminoacid_mass position="8" mass="147.03542" />
        </modification_info>
        <peptide_parent_protein protein_name="75150432" />
      </peptide>
      <peptide peptide_sequence="TKVDPNNFFR" charge="3" initial_probability="3.05" weight="1237.63108" is_nondegenerate_evidence="" n_enzymatic_termini="" n_instances="" is_contributing_evidence="Y">
        <peptide_parent_protein protein_name="75150432" />
        <indistinguishable_peptide peptide_sequence="TKVDPNNFFR" />
      </peptide>
      <peptide peptide_sequence="LAYLNYR" charge="2" initial_probability="2.1" weight="912.49297" is_nondegenerate_evidence="" n_enzymatic_termini="" n_instances="" is_contributing_evidence="Y">
        <peptide_parent_protein protein_name="75150432" />
        <indistinguishable_peptide peptide_sequence="LAYLNYR" />
        <indistinguishable_peptide peptide_sequence="LAYLNYR" />
      </peptide>
      <peptide peptide_sequence="VDPNNFFR" charge="2" initial_probability="1.85" weight="1008.489" is_nondegenerate_evidence="" n_enzymatic_termini="" n_instances="" is_contributing_evidence="Y">
        <peptide_parent_protein protein_name="75150432" />
        <indistinguishable_peptide peptide_sequence="VDPNNFFR" />
        <indistinguishable_peptide peptide_sequence="VDPNNFFR" />
      </peptide>
      <peptide peptide_sequence="YDKDLVLMTHFITK" charge="3" initial_probability="4.8" weight="1739.90219" is_nondegenerate_evidence="" n_enzymatic_termini="" n_instances="" is_contributing_evidence="Y">
        <modification_info>
          <mod_aminoacid_mass position="8" mass="147.03542" />
        </modification_info>
        <peptide_parent_protein protein_name="75150432" />
        <indistinguishable_peptide peptide_sequence="YDKDLVLMTHFITK">
          <modification_info mod_nterm_mass="0" mod_cterm_mass="0" modified_peptide="YDKDLVLM[147.03542]THFITK">
            <mod_aminoacid_mass position="8" mass="147.03542" />
          </modification_info>
        </indistinguishable_peptide>
        <indistinguishable_peptide peptide_sequence="YDKDLVLMTHFITK">
          <modification_info mod_nterm_mass="0" mod_cterm_mass="0" modified_peptide="YDKDLVLM[147.03542]THFITK">
            <mod_aminoacid_mass position="8" mass="147.03542" />
          </modification_info>
        </indistinguishable_peptide>
        <indistinguishable_peptide peptide_sequence="YDKDLVLMTHFITK">
          <modification_info mod_nterm_mass="0" mod_cterm_mass="0" modified_peptide="YDKDLVLM[147.03542]THFITK">
            <mod_aminoacid_mass position="8" mass="147.03542" />
          </modification_info>
        </indistinguishable_peptide>
        <indistinguishable_peptide peptide_sequence="YDKDLVLMTHFITK">
          <modification_info mod_nterm_mass="0" mod_cterm_mass="0" modified_peptide="YDKDLVLM[147.03542]THFITK">
            <mod_aminoacid_mass position="8" mass="147.03542" />
          </modification_info>
        </indistinguishable_peptide>
        <indistinguishable_peptide peptide_sequence="YDKDLVLMTHFITK">
          <modification_info mod_nterm_mass="0" mod_cterm_mass="0" modified_peptide="YDKDLVLM[147.03542]THFITK">
            <mod_aminoacid_mass position="8" mass="147.03542" />
          </modification_info>
        </indistinguishable_peptide>
        <indistinguishable_peptide peptide_sequence="YDKDLVLMTHFITK">
          <modification_info mod_nterm_mass="0" mod_cterm_mass="0" modified_peptide="YDKDLVLM[147.03542]THFITK">
            <mod_aminoacid_mass position="8" mass="147.03542" />
          </modification_info>
        </indistinguishable_peptide>
        <indistinguishable_peptide peptide_sequence="YDKDLVLMTHFITK">
          <modification_info mod_nterm_mass="0" mod_cterm_mass="0" modified_peptide="YDKDLVLM[147.03542]THFITK">
            <mod_aminoacid_mass position="8" mass="147.03542" />
          </modification_info>
        </indistinguishable_peptide>
        <indistinguishable_peptide peptide_sequence="YDKDLVLMTHFITK">
          <modification_info mod_nterm_mass="0" mod_cterm_mass="0" modified_peptide="YDKDLVLM[147.03542]THFITK">
            <mod_aminoacid_mass position="8" mass="147.03542" />
          </modification_info>
        </indistinguishable_peptide>
        <indistinguishable_peptide peptide_sequence="YDKDLVLMTHFITK">
          <modification_info mod_nterm_mass="0" mod_cterm_mass="0" modified_peptide="YDKDLVLM[147.03542]THFITK">
            <mod_aminoacid_mass position="8" mass="147.03542" />
          </modification_info>
        </indistinguishable_peptide>
        <indistinguishable_peptide peptide_sequence="YDKDLVLMTHFITK">
          <modification_info mod_nterm_mass="0" mod_cterm_mass="0" modified_peptide="YDKDLVLM[147.03542]THFITK">
            <mod_aminoacid_mass position="8" mass="147.03542" />
          </modification_info>
        </indistinguishable_peptide>
        <indistinguishable_peptide peptide_sequence="YDKDLVLMTHFITK">
          <modification_info mod_nterm_mass="0" mod_cterm_mass="0" modified_peptide="YDKDLVLM[147.03542]THFITK">
            <mod_aminoacid_mass position="8" mass="147.03542" />
          </modification_info>
        </indistinguishable_peptide>
        <indistinguishable_peptide peptide_sequence="YDKDLVLMTHFITK">
          <modification_info mod_nterm_mass="0" mod_cterm_mass="0" modified_peptide="YDKDLVLM[147.03542]THFITK">
            <mod_aminoacid_mass position="8" mass="147.03542" />
          </modification_info>
        </indistinguishable_peptide>
        <indistinguishable_peptide peptide_sequence="YDKDLVLMTHFITK">
          <modification_info mod_nterm_mass="0" mod_cterm_mass="0" modified_peptide="YDKDLVLM[147.03542]THFITK">
            <mod_aminoacid_mass position="8" mass="147.03542" />
          </modification_info>
        </indistinguishable_peptide>
        <indistinguishable_peptide peptide_sequence="YDKDLVLMTHFITK">
          <modification_info mod_nterm_mass="0" mod_cterm_mass="0" modified_peptide="YDKDLVLM[147.03542]THFITK">
            <mod_aminoacid_mass position="8" mass="147.03542" />
          </modification_info>
        </indistinguishable_peptide>
      </peptide>
      <peptide peptide_sequence="SFPELGIK" charge="2" initial_probability="1.05" weight="890.49785" is_nondegenerate_evidence="" n_enzymatic_termini="" n_instances="" is_contributing_evidence="Y">
        <peptide_parent_protein protein_name="75150432" />
      </peptide>
      <peptide peptide_sequence="LVAVPSKSTIFSVK" charge="3" initial_probability="1.34" weight="1475.8805" is_nondegenerate_evidence="" n_enzymatic_termini="" n_instances="" is_contributing_evidence="Y">
        <peptide_parent_protein protein_name="75150432" />
      </peptide>
      <peptide peptide_sequence="SVYNFTTPYVSQNPR" charge="2" initial_probability="4.9" weight="1772.85869" is_nondegenerate_evidence="" n_enzymatic_termini="" n_instances="" is_contributing_evidence="Y">
        <peptide_parent_protein protein_name="75150432" />
      </peptide>
      <peptide peptide_sequence="DLVLMTHFITK" charge="2" initial_probability="3.75" weight="1333.71684" is_nondegenerate_evidence="" n_enzymatic_termini="" n_instances="" is_contributing_evidence="Y">
        <modification_info>
          <mod_aminoacid_mass position="5" mass="147.03542" />
        </modification_info>
        <peptide_parent_protein protein_name="75150432" />
        <indistinguishable_peptide peptide_sequence="DLVLMTHFITK">
          <modification_info mod_nterm_mass="0" mod_cterm_mass="0" modified_peptide="DLVLM[147.03542]THFITK">
            <mod_aminoacid_mass position="5" mass="147.03542" />
          </modification_info>
        </indistinguishable_peptide>
        <indistinguishable_peptide peptide_sequence="DLVLMTHFITK">
          <modification_info mod_nterm_mass="0" mod_cterm_mass="0" modified_peptide="DLVLM[147.03542]THFITK">
            <mod_aminoacid_mass position="5" mass="147.03542" />
          </modification_info>
        </indistinguishable_peptide>
        <indistinguishable_peptide peptide_sequence="DLVLMTHFITK">
          <modification_info mod_nterm_mass="0" mod_cterm_mass="0" modified_peptide="DLVLM[147.03542]THFITK">
            <mod_aminoacid_mass position="5" mass="147.03542" />
          </modification_info>
        </indistinguishable_peptide>
      </peptide>
      <peptide peptide_sequence="TAFSIKLDYVK" charge="3" initial_probability="1.21" weight="1284.71939" is_nondegenerate_evidence="" n_enzymatic_termini="" n_instances="" is_contributing_evidence="Y">
        <peptide_parent_protein protein_name="75150432" />
      </peptide>
      <peptide peptide_sequence="KSMGEDLFWAIR" charge="2" initial_probability="3.33" weight="1468.72429" is_nondegenerate_evidence="" n_enzymatic_termini="" n_instances="" is_contributing_evidence="Y">
        <modification_info>
          <mod_aminoacid_mass position="3" mass="147.03542" />
        </modification_info>
        <peptide_parent_protein protein_name="75150432" />
        <indistinguishable_peptide peptide_sequence="KSMGEDLFWAIR">
          <modification_info mod_nterm_mass="0" mod_cterm_mass="0" modified_peptide="KSM[147.03542]GEDLFWAIR">
            <mod_aminoacid_mass position="3" mass="147.03542" />
          </modification_info>
        </indistinguishable_peptide>
        <indistinguishable_peptide peptide_sequence="KSMGEDLFWAIR">
          <modification_info mod_nterm_mass="0" mod_cterm_mass="0" modified_peptide="KSM[147.03542]GEDLFWAIR">
            <mod_aminoacid_mass position="3" mass="147.03542" />
          </modification_info>
        </indistinguishable_peptide>
      </peptide>
      <peptide peptide_sequence="NYGLAADNIIDAHLVNVDGK" charge="2" initial_probability="7.37" weight="2112.07012" is_nondegenerate_evidence="" n_enzymatic_termini="" n_instances="" is_contributing_evidence="Y">
        <peptide_parent_protein protein_name="75150432" />
        <indistinguishable_peptide peptide_sequence="NYGLAADNIIDAHLVNVDGK" />
        <indistinguishable_peptide peptide_sequence="NYGLAADNIIDAHLVNVDGK" />
        <indistinguishable_peptide peptide_sequence="NYGLAADNIIDAHLVNVDGK" />
        <indistinguishable_peptide peptide_sequence="NYGLAADNIIDAHLVNVDGK" />
        <indistinguishable_peptide peptide_sequence="NYGLAADNIIDAHLVNVDGK" />
        <indistinguishable_peptide peptide_sequence="NYGLAADNIIDAHLVNVDGK" />
        <indistinguishable_peptide peptide_sequence="NYGLAADNIIDAHLVNVDGK" />
        <indistinguishable_peptide peptide_sequence="NYGLAADNIIDAHLVNVDGK" />
        <indistinguishable_peptide peptide_sequence="NYGLAADNIIDAHLVNVDGK" />
        <indistinguishable_peptide peptide_sequence="NYGLAADNIIDAHLVNVDGK" />
        <indistinguishable_peptide peptide_sequence="NYGLAADNIIDAHLVNVDGK" />
        <indistinguishable_peptide peptide_sequence="NYGLAADNIIDAHLVNVDGK" />
        <indistinguishable_peptide peptide_sequence="NYGLAADNIIDAHLVNVDGK" />
        <indistinguishable_peptide peptide_sequence="NYGLAADNIIDAHLVNVDGK" />
        <indistinguishable_peptide peptide_sequence="NYGLAADNIIDAHLVNVDGK" />
        <indistinguishable_peptide peptide_sequence="NYGLAADNIIDAHLVNVDGK" />
        <indistinguishable_peptide peptide_sequence="NYGLAADNIIDAHLVNVDGK" />
        <indistinguishable_peptide peptide_sequence="NYGLAADNIIDAHLVNVDGK" />
        <indistinguishable_peptide peptide_sequence="NYGLAADNIIDAHLVNVDGK" />
        <indistinguishable_peptide peptide_sequence="NYGLAADNIIDAHLVNVDGK" />
        <indistinguishable_peptide peptide_sequence="NYGLAADNIIDAHLVNVDGK" />
        <indistinguishable_peptide peptide_sequence="NYGLAADNIIDAHLVNVDGK" />
        <indistinguishable_peptide peptide_sequence="NYGLAADNIIDAHLVNVDGK" />
        <indistinguishable_peptide peptide_sequence="NYGLAADNIIDAHLVNVDGK" />
        <indistinguishable_peptide peptide_sequence="NYGLAADNIIDAHLVNVDGK" />
        <indistinguishable_peptide peptide_sequence="NYGLAADNIIDAHLVNVDGK" />
        <indistinguishable_peptide peptide_sequence="NYGLAADNIIDAHLVNVDGK" />
        <indistinguishable_peptide peptide_sequence="NYGLAADNIIDAHLVNVDGK" />
        <indistinguishable_peptide peptide_sequence="NYGLAADNIIDAHLVNVDGK" />
        <indistinguishable_peptide peptide_sequence="NYGLAADNIIDAHLVNVDGK" />
        <indistinguishable_peptide peptide_sequence="NYGLAADNIIDAHLVNVDGK" />
        <indistinguishable_peptide peptide_sequence="NYGLAADNIIDAHLVNVDGK" />
        <indistinguishable_peptide peptide_sequence="NYGLAADNIIDAHLVNVDGK" />
        <indistinguishable_peptide peptide_sequence="NYGLAADNIIDAHLVNVDGK" />
        <indistinguishable_peptide peptide_sequence="NYGLAADNIIDAHLVNVDGK" />
        <indistinguishable_peptide peptide_sequence="NYGLAADNIIDAHLVNVDGK" />
        <indistinguishable_peptide peptide_sequence="NYGLAADNIIDAHLVNVDGK" />
        <indistinguishable_peptide peptide_sequence="NYGLAADNIIDAHLVNVDGK" />
        <indistinguishable_peptide peptide_sequence="NYGLAADNIIDAHLVNVDGK" />
        <indistinguishable_peptide peptide_sequence="NYGLAADNIIDAHLVNVDGK" />
        <indistinguishable_peptide peptide_sequence="NYGLAADNIIDAHLVNVDGK" />
        <indistinguishable_peptide peptide_sequence="NYGLAADNIIDAHLVNVDGK" />
      </peptide>
      <peptide peptide_sequence="GGGGENFGIIAAWK" charge="2" initial_probability="4.69" weight="1376.69451" is_nondegenerate_evidence="" n_enzymatic_termini="" n_instances="" is_contributing_evidence="Y">
        <peptide_parent_protein protein_name="75150432" />
        <indistinguishable_peptide peptide_sequence="GGGGENFGIIAAWK" />
        <indistinguishable_peptide peptide_sequence="GGGGENFGIIAAWK" />
        <indistinguishable_peptide peptide_sequence="GGGGENFGIIAAWK" />
        <indistinguishable_peptide peptide_sequence="GGGGENFGIIAAWK" />
        <indistinguishable_peptide peptide_sequence="GGGGENFGIIAAWK" />
        <indistinguishable_peptide peptide_sequence="GGGGENFGIIAAWK" />
        <indistinguishable_peptide peptide_sequence="GGGGENFGIIAAWK" />
        <indistinguishable_peptide peptide_sequence="GGGGENFGIIAAWK" />
      </peptide>
      <peptide peptide_sequence="NYGLAADNIIDAHLVNVDGKVLDR" charge="3" initial_probability="4" weight="2595.34824" is_nondegenerate_evidence="" n_enzymatic_termini="" n_instances="" is_contributing_evidence="Y">
        <peptide_parent_protein protein_name="75150432" />
        <indistinguishable_peptide peptide_sequence="NYGLAADNIIDAHLVNVDGKVLDR" />
      </peptide>
      <peptide peptide_sequence="SMGEDLFWAIR" charge="2" initial_probability="3.68" weight="1340.62944" is_nondegenerate_evidence="" n_enzymatic_termini="" n_instances="" is_contributing_evidence="Y">
        <modification_info>
          <mod_aminoacid_mass position="2" mass="147.03542" />
        </modification_info>
        <peptide_parent_protein protein_name="75150432" />
        <indistinguishable_peptide peptide_sequence="SMGEDLFWAIR">
          <modification_info mod_nterm_mass="0" mod_cterm_mass="0" modified_peptide="SM[147.03542]GEDLFWAIR">
            <mod_aminoacid_mass position="2" mass="147.03542" />
          </modification_info>
        </indistinguishable_peptide>
        <indistinguishable_peptide peptide_sequence="SMGEDLFWAIR">
          <modification_info mod_nterm_mass="0" mod_cterm_mass="0" modified_peptide="SM[147.03542]GEDLFWAIR">
            <mod_aminoacid_mass position="2" mass="147.03542" />
          </modification_info>
        </indistinguishable_peptide>
      </peptide>
      <peptide peptide_sequence="SGGHDAEGMSYISQVPFVVVDLR" charge="3" initial_probability="4.16" weight="2479.19144" is_nondegenerate_evidence="" n_enzymatic_termini="" n_instances="" is_contributing_evidence="Y">
        <modification_info>
          <mod_aminoacid_mass position="9" mass="147.03542" />
        </modification_info>
        <peptide_parent_protein protein_name="75150432" />
      </peptide>
      <peptide peptide_sequence="TTVHGYFSSIFHGGVDSLVDLMNK" charge="3" initial_probability="4.25" weight="2640.27298" is_nondegenerate_evidence="" n_enzymatic_termini="" n_instances="" is_contributing_evidence="Y">
        <modification_info>
          <mod_aminoacid_mass position="22" mass="147.03542" />
        </modification_info>
        <peptide_parent_protein protein_name="75150432" />
        <indistinguishable_peptide peptide_sequence="TTVHGYFSSIFHGGVDSLVDLMNK">
          <modification_info mod_nterm_mass="0" mod_cterm_mass="0" modified_peptide="TTVHGYFSSIFHGGVDSLVDLM[147.03542]NK">
            <mod_aminoacid_mass position="22" mass="147.03542" />
          </modification_info>
        </indistinguishable_peptide>
        <indistinguishable_peptide peptide_sequence="TTVHGYFSSIFHGGVDSLVDLMNK">
          <modification_info mod_nterm_mass="0" mod_cterm_mass="0" modified_peptide="TTVHGYFSSIFHGGVDSLVDLM[147.03542]NK">
            <mod_aminoacid_mass position="22" mass="147.03542" />
          </modification_info>
        </indistinguishable_peptide>
        <indistinguishable_peptide peptide_sequence="TTVHGYFSSIFHGGVDSLVDLMNK">
          <modification_info mod_nterm_mass="0" mod_cterm_mass="0" modified_peptide="TTVHGYFSSIFHGGVDSLVDLM[147.03542]NK">
            <mod_aminoacid_mass position="22" mass="147.03542" />
          </modification_info>
        </indistinguishable_peptide>
        <indistinguishable_peptide peptide_sequence="TTVHGYFSSIFHGGVDSLVDLMNK">
          <modification_info mod_nterm_mass="0" mod_cterm_mass="0" modified_peptide="TTVHGYFSSIFHGGVDSLVDLM[147.03542]NK">
            <mod_aminoacid_mass position="22" mass="147.03542" />
          </modification_info>
        </indistinguishable_peptide>
        <indistinguishable_peptide peptide_sequence="TTVHGYFSSIFHGGVDSLVDLMNK">
          <modification_info mod_nterm_mass="0" mod_cterm_mass="0" modified_peptide="TTVHGYFSSIFHGGVDSLVDLM[147.03542]NK">
            <mod_aminoacid_mass position="22" mass="147.03542" />
          </modification_info>
        </indistinguishable_peptide>
        <indistinguishable_peptide peptide_sequence="TTVHGYFSSIFHGGVDSLVDLMNK">
          <modification_info mod_nterm_mass="0" mod_cterm_mass="0" modified_peptide="TTVHGYFSSIFHGGVDSLVDLM[147.03542]NK">
            <mod_aminoacid_mass position="22" mass="147.03542" />
          </modification_info>
        </indistinguishable_peptide>
        <indistinguishable_peptide peptide_sequence="TTVHGYFSSIFHGGVDSLVDLMNK">
          <modification_info mod_nterm_mass="0" mod_cterm_mass="0" modified_peptide="TTVHGYFSSIFHGGVDSLVDLM[147.03542]NK">
            <mod_aminoacid_mass position="22" mass="147.03542" />
          </modification_info>
        </indistinguishable_peptide>
        <indistinguishable_peptide peptide_sequence="TTVHGYFSSIFHGGVDSLVDLMNK">
          <modification_info mod_nterm_mass="0" mod_cterm_mass="0" modified_peptide="TTVHGYFSSIFHGGVDSLVDLM[147.03542]NK">
            <mod_aminoacid_mass position="22" mass="147.03542" />
          </modification_info>
        </indistinguishable_peptide>
        <indistinguishable_peptide peptide_sequence="TTVHGYFSSIFHGGVDSLVDLMNK">
          <modification_info mod_nterm_mass="0" mod_cterm_mass="0" modified_peptide="TTVHGYFSSIFHGGVDSLVDLM[147.03542]NK">
            <mod_aminoacid_mass position="22" mass="147.03542" />
          </modification_info>
        </indistinguishable_peptide>
        <indistinguishable_peptide peptide_sequence="TTVHGYFSSIFHGGVDSLVDLMNK">
          <modification_info mod_nterm_mass="0" mod_cterm_mass="0" modified_peptide="TTVHGYFSSIFHGGVDSLVDLM[147.03542]NK">
            <mod_aminoacid_mass position="22" mass="147.03542" />
          </modification_info>
        </indistinguishable_peptide>
        <indistinguishable_peptide peptide_sequence="TTVHGYFSSIFHGGVDSLVDLMNK">
          <modification_info mod_nterm_mass="0" mod_cterm_mass="0" modified_peptide="TTVHGYFSSIFHGGVDSLVDLM[147.03542]NK">
            <mod_aminoacid_mass position="22" mass="147.03542" />
          </modification_info>
        </indistinguishable_peptide>
        <indistinguishable_peptide peptide_sequence="TTVHGYFSSIFHGGVDSLVDLMNK">
          <modification_info mod_nterm_mass="0" mod_cterm_mass="0" modified_peptide="TTVHGYFSSIFHGGVDSLVDLM[147.03542]NK">
            <mod_aminoacid_mass position="22" mass="147.03542" />
          </modification_info>
        </indistinguishable_peptide>
        <indistinguishable_peptide peptide_sequence="TTVHGYFSSIFHGGVDSLVDLMNK">
          <modification_info mod_nterm_mass="0" mod_cterm_mass="0" modified_peptide="TTVHGYFSSIFHGGVDSLVDLM[147.03542]NK">
            <mod_aminoacid_mass position="22" mass="147.03542" />
          </modification_info>
        </indistinguishable_peptide>
        <indistinguishable_peptide peptide_sequence="TTVHGYFSSIFHGGVDSLVDLMNK">
          <modification_info mod_nterm_mass="0" mod_cterm_mass="0" modified_peptide="TTVHGYFSSIFHGGVDSLVDLM[147.03542]NK">
            <mod_aminoacid_mass position="22" mass="147.03542" />
          </modification_info>
        </indistinguishable_peptide>
        <indistinguishable_peptide peptide_sequence="TTVHGYFSSIFHGGVDSLVDLMNK">
          <modification_info mod_nterm_mass="0" mod_cterm_mass="0" modified_peptide="TTVHGYFSSIFHGGVDSLVDLM[147.03542]NK">
            <mod_aminoacid_mass position="22" mass="147.03542" />
          </modification_info>
        </indistinguishable_peptide>
        <indistinguishable_peptide peptide_sequence="TTVHGYFSSIFHGGVDSLVDLMNK">
          <modification_info mod_nterm_mass="0" mod_cterm_mass="0" modified_peptide="TTVHGYFSSIFHGGVDSLVDLM[147.03542]NK">
            <mod_aminoacid_mass position="22" mass="147.03542" />
          </modification_info>
        </indistinguishable_peptide>
        <indistinguishable_peptide peptide_sequence="TTVHGYFSSIFHGGVDSLVDLMNK">
          <modification_info mod_nterm_mass="0" mod_cterm_mass="0" modified_peptide="TTVHGYFSSIFHGGVDSLVDLM[147.03542]NK">
            <mod_aminoacid_mass position="22" mass="147.03542" />
          </modification_info>
        </indistinguishable_peptide>
        <indistinguishable_peptide peptide_sequence="TTVHGYFSSIFHGGVDSLVDLMNK">
          <modification_info mod_nterm_mass="0" mod_cterm_mass="0" modified_peptide="TTVHGYFSSIFHGGVDSLVDLM[147.03542]NK">
            <mod_aminoacid_mass position="22" mass="147.03542" />
          </modification_info>
        </indistinguishable_peptide>
        <indistinguishable_peptide peptide_sequence="TTVHGYFSSIFHGGVDSLVDLMNK">
          <modification_info mod_nterm_mass="0" mod_cterm_mass="0" modified_peptide="TTVHGYFSSIFHGGVDSLVDLM[147.03542]NK">
            <mod_aminoacid_mass position="22" mass="147.03542" />
          </modification_info>
        </indistinguishable_peptide>
        <indistinguishable_peptide peptide_sequence="TTVHGYFSSIFHGGVDSLVDLMNK">
          <modification_info mod_nterm_mass="0" mod_cterm_mass="0" modified_peptide="TTVHGYFSSIFHGGVDSLVDLM[147.03542]NK">
            <mod_aminoacid_mass position="22" mass="147.03542" />
          </modification_info>
        </indistinguishable_peptide>
        <indistinguishable_peptide peptide_sequence="TTVHGYFSSIFHGGVDSLVDLMNK">
          <modification_info mod_nterm_mass="0" mod_cterm_mass="0" modified_peptide="TTVHGYFSSIFHGGVDSLVDLM[147.03542]NK">
            <mod_aminoacid_mass position="22" mass="147.03542" />
          </modification_info>
        </indistinguishable_peptide>
        <indistinguishable_peptide peptide_sequence="TTVHGYFSSIFHGGVDSLVDLMNK">
          <modification_info mod_nterm_mass="0" mod_cterm_mass="0" modified_peptide="TTVHGYFSSIFHGGVDSLVDLM[147.03542]NK">
            <mod_aminoacid_mass position="22" mass="147.03542" />
          </modification_info>
        </indistinguishable_peptide>
        <indistinguishable_peptide peptide_sequence="TTVHGYFSSIFHGGVDSLVDLMNK">
          <modification_info mod_nterm_mass="0" mod_cterm_mass="0" modified_peptide="TTVHGYFSSIFHGGVDSLVDLM[147.03542]NK">
            <mod_aminoacid_mass position="22" mass="147.03542" />
          </modification_info>
        </indistinguishable_peptide>
        <indistinguishable_peptide peptide_sequence="TTVHGYFSSIFHGGVDSLVDLMNK">
          <modification_info mod_nterm_mass="0" mod_cterm_mass="0" modified_peptide="TTVHGYFSSIFHGGVDSLVDLM[147.03542]NK">
            <mod_aminoacid_mass position="22" mass="147.03542" />
          </modification_info>
        </indistinguishable_peptide>
        <indistinguishable_peptide peptide_sequence="TTVHGYFSSIFHGGVDSLVDLMNK">
          <modification_info mod_nterm_mass="0" mod_cterm_mass="0" modified_peptide="TTVHGYFSSIFHGGVDSLVDLM[147.03542]NK">
            <mod_aminoacid_mass position="22" mass="147.03542" />
          </modification_info>
        </indistinguishable_peptide>
        <indistinguishable_peptide peptide_sequence="TTVHGYFSSIFHGGVDSLVDLMNK">
          <modification_info mod_nterm_mass="0" mod_cterm_mass="0" modified_peptide="TTVHGYFSSIFHGGVDSLVDLM[147.03542]NK">
            <mod_aminoacid_mass position="22" mass="147.03542" />
          </modification_info>
        </indistinguishable_peptide>
        <indistinguishable_peptide peptide_sequence="TTVHGYFSSIFHGGVDSLVDLMNK">
          <modification_info mod_nterm_mass="0" mod_cterm_mass="0" modified_peptide="TTVHGYFSSIFHGGVDSLVDLM[147.03542]NK">
            <mod_aminoacid_mass position="22" mass="147.03542" />
          </modification_info>
        </indistinguishable_peptide>
        <indistinguishable_peptide peptide_sequence="TTVHGYFSSIFHGGVDSLVDLMNK">
          <modification_info mod_nterm_mass="0" mod_cterm_mass="0" modified_peptide="TTVHGYFSSIFHGGVDSLVDLM[147.03542]NK">
            <mod_aminoacid_mass position="22" mass="147.03542" />
          </modification_info>
        </indistinguishable_peptide>
        <indistinguishable_peptide peptide_sequence="TTVHGYFSSIFHGGVDSLVDLMNK">
          <modification_info mod_nterm_mass="0" mod_cterm_mass="0" modified_peptide="TTVHGYFSSIFHGGVDSLVDLM[147.03542]NK">
            <mod_aminoacid_mass position="22" mass="147.03542" />
          </modification_info>
        </indistinguishable_peptide>
        <indistinguishable_peptide peptide_sequence="TTVHGYFSSIFHGGVDSLVDLMNK">
          <modification_info mod_nterm_mass="0" mod_cterm_mass="0" modified_peptide="TTVHGYFSSIFHGGVDSLVDLM[147.03542]NK">
            <mod_aminoacid_mass position="22" mass="147.03542" />
          </modification_info>
        </indistinguishable_peptide>
        <indistinguishable_peptide peptide_sequence="TTVHGYFSSIFHGGVDSLVDLMNK">
          <modification_info mod_nterm_mass="0" mod_cterm_mass="0" modified_peptide="TTVHGYFSSIFHGGVDSLVDLM[147.03542]NK">
            <mod_aminoacid_mass position="22" mass="147.03542" />
          </modification_info>
        </indistinguishable_peptide>
        <indistinguishable_peptide peptide_sequence="TTVHGYFSSIFHGGVDSLVDLMNK">
          <modification_info mod_nterm_mass="0" mod_cterm_mass="0" modified_peptide="TTVHGYFSSIFHGGVDSLVDLM[147.03542]NK">
            <mod_aminoacid_mass position="22" mass="147.03542" />
          </modification_info>
        </indistinguishable_peptide>
        <indistinguishable_peptide peptide_sequence="TTVHGYFSSIFHGGVDSLVDLMNK">
          <modification_info mod_nterm_mass="0" mod_cterm_mass="0" modified_peptide="TTVHGYFSSIFHGGVDSLVDLM[147.03542]NK">
            <mod_aminoacid_mass position="22" mass="147.03542" />
          </modification_info>
        </indistinguishable_peptide>
        <indistinguishable_peptide peptide_sequence="TTVHGYFSSIFHGGVDSLVDLMNK">
          <modification_info mod_nterm_mass="0" mod_cterm_mass="0" modified_peptide="TTVHGYFSSIFHGGVDSLVDLM[147.03542]NK">
            <mod_aminoacid_mass position="22" mass="147.03542" />
          </modification_info>
        </indistinguishable_peptide>
        <indistinguishable_peptide peptide_sequence="TTVHGYFSSIFHGGVDSLVDLMNK">
          <modification_info mod_nterm_mass="0" mod_cterm_mass="0" modified_peptide="TTVHGYFSSIFHGGVDSLVDLM[147.03542]NK">
            <mod_aminoacid_mass position="22" mass="147.03542" />
          </modification_info>
        </indistinguishable_peptide>
        <indistinguishable_peptide peptide_sequence="TTVHGYFSSIFHGGVDSLVDLMNK">
          <modification_info mod_nterm_mass="0" mod_cterm_mass="0" modified_peptide="TTVHGYFSSIFHGGVDSLVDLM[147.03542]NK">
            <mod_aminoacid_mass position="22" mass="147.03542" />
          </modification_info>
        </indistinguishable_peptide>
        <indistinguishable_peptide peptide_sequence="TTVHGYFSSIFHGGVDSLVDLMNK">
          <modification_info mod_nterm_mass="0" mod_cterm_mass="0" modified_peptide="TTVHGYFSSIFHGGVDSLVDLM[147.03542]NK">
            <mod_aminoacid_mass position="22" mass="147.03542" />
          </modification_info>
        </indistinguishable_peptide>
        <indistinguishable_peptide peptide_sequence="TTVHGYFSSIFHGGVDSLVDLMNK">
          <modification_info mod_nterm_mass="0" mod_cterm_mass="0" modified_peptide="TTVHGYFSSIFHGGVDSLVDLM[147.03542]NK">
            <mod_aminoacid_mass position="22" mass="147.03542" />
          </modification_info>
        </indistinguishable_peptide>
      </peptide>
      <peptide peptide_sequence="LVYTQHDQLYMSILNSTIQNLR" charge="3" initial_probability="4.94" weight="2666.35672" is_nondegenerate_evidence="" n_enzymatic_termini="" n_instances="" is_contributing_evidence="Y">
        <modification_info>
          <mod_aminoacid_mass position="11" mass="147.03542" />
        </modification_info>
        <peptide_parent_protein protein_name="75150432" />
      </peptide>
      <peptide peptide_sequence="AGIMYELWYTASWEK" charge="3" initial_probability="5" weight="1863.8613" is_nondegenerate_evidence="" n_enzymatic_termini="" n_instances="" is_contributing_evidence="Y">
        <modification_info>
          <mod_aminoacid_mass position="4" mass="147.03542" />
        </modification_info>
        <peptide_parent_protein protein_name="75150432" />
        <indistinguishable_peptide peptide_sequence="AGIMYELWYTASWEK">
          <modification_info mod_nterm_mass="0" mod_cterm_mass="0" modified_peptide="AGIM[147.03542]YELWYTASWEK">
            <mod_aminoacid_mass position="4" mass="147.03542" />
          </modification_info>
        </indistinguishable_peptide>
        <indistinguishable_peptide peptide_sequence="AGIMYELWYTASWEK">
          <modification_info mod_nterm_mass="0" mod_cterm_mass="0" modified_peptide="AGIM[147.03542]YELWYTASWEK">
            <mod_aminoacid_mass position="4" mass="147.03542" />
          </modification_info>
        </indistinguishable_peptide>
        <indistinguishable_peptide peptide_sequence="AGIMYELWYTASWEK">
          <modification_info mod_nterm_mass="0" mod_cterm_mass="0" modified_peptide="AGIM[147.03542]YELWYTASWEK">
            <mod_aminoacid_mass position="4" mass="147.03542" />
          </modification_info>
        </indistinguishable_peptide>
        <indistinguishable_peptide peptide_sequence="AGIMYELWYTASWEK">
          <modification_info mod_nterm_mass="0" mod_cterm_mass="0" modified_peptide="AGIM[147.03542]YELWYTASWEK">
            <mod_aminoacid_mass position="4" mass="147.03542" />
          </modification_info>
        </indistinguishable_peptide>
        <indistinguishable_peptide peptide_sequence="AGIMYELWYTASWEK">
          <modification_info mod_nterm_mass="0" mod_cterm_mass="0" modified_peptide="AGIM[147.03542]YELWYTASWEK">
            <mod_aminoacid_mass position="4" mass="147.03542" />
          </modification_info>
        </indistinguishable_peptide>
        <indistinguishable_peptide peptide_sequence="AGIMYELWYTASWEK">
          <modification_info mod_nterm_mass="0" mod_cterm_mass="0" modified_peptide="AGIM[147.03542]YELWYTASWEK">
            <mod_aminoacid_mass position="4" mass="147.03542" />
          </modification_info>
        </indistinguishable_peptide>
        <indistinguishable_peptide peptide_sequence="AGIMYELWYTASWEK">
          <modification_info mod_nterm_mass="0" mod_cterm_mass="0" modified_peptide="AGIM[147.03542]YELWYTASWEK">
            <mod_aminoacid_mass position="4" mass="147.03542" />
          </modification_info>
        </indistinguishable_peptide>
        <indistinguishable_peptide peptide_sequence="AGIMYELWYTASWEK">
          <modification_info mod_nterm_mass="0" mod_cterm_mass="0" modified_peptide="AGIM[147.03542]YELWYTASWEK">
            <mod_aminoacid_mass position="4" mass="147.03542" />
          </modification_info>
        </indistinguishable_peptide>
        <indistinguishable_peptide peptide_sequence="AGIMYELWYTASWEK">
          <modification_info mod_nterm_mass="0" mod_cterm_mass="0" modified_peptide="AGIM[147.03542]YELWYTASWEK">
            <mod_aminoacid_mass position="4" mass="147.03542" />
          </modification_info>
        </indistinguishable_peptide>
        <indistinguishable_peptide peptide_sequence="AGIMYELWYTASWEK">
          <modification_info mod_nterm_mass="0" mod_cterm_mass="0" modified_peptide="AGIM[147.03542]YELWYTASWEK">
            <mod_aminoacid_mass position="4" mass="147.03542" />
          </modification_info>
        </indistinguishable_peptide>
        <indistinguishable_peptide peptide_sequence="AGIMYELWYTASWEK">
          <modification_info mod_nterm_mass="0" mod_cterm_mass="0" modified_peptide="AGIM[147.03542]YELWYTASWEK">
            <mod_aminoacid_mass position="4" mass="147.03542" />
          </modification_info>
        </indistinguishable_peptide>
        <indistinguishable_peptide peptide_sequence="AGIMYELWYTASWEK">
          <modification_info mod_nterm_mass="0" mod_cterm_mass="0" modified_peptide="AGIM[147.03542]YELWYTASWEK">
            <mod_aminoacid_mass position="4" mass="147.03542" />
          </modification_info>
        </indistinguishable_peptide>
        <indistinguishable_peptide peptide_sequence="AGIMYELWYTASWEK">
          <modification_info mod_nterm_mass="0" mod_cterm_mass="0" modified_peptide="AGIM[147.03542]YELWYTASWEK">
            <mod_aminoacid_mass position="4" mass="147.03542" />
          </modification_info>
        </indistinguishable_peptide>
      </peptide>
      <peptide peptide_sequence="LYEEDVGAGMYVLYPYGGIMEEISESAIPFPHR" charge="3" initial_probability="4.96" weight="3764.74619" is_nondegenerate_evidence="" n_enzymatic_termini="" n_instances="" is_contributing_evidence="Y">
        <modification_info>
          <mod_aminoacid_mass position="10" mass="147.03542" />
          <mod_aminoacid_mass position="20" mass="147.03542" />
        </modification_info>
        <peptide_parent_protein protein_name="75150432" />
        <indistinguishable_peptide peptide_sequence="LYEEDVGAGMYVLYPYGGIMEEISESAIPFPHR">
          <modification_info mod_nterm_mass="0" mod_cterm_mass="0" modified_peptide="LYEEDVGAGM[147.03542]YVLYPYGGIM[147.03542]EEISESAIPFPHR">
            <mod_aminoacid_mass position="20" mass="147.03542" />
          </modification_info>
        </indistinguishable_peptide>
        <indistinguishable_peptide peptide_sequence="LYEEDVGAGMYVLYPYGGIMEEISESAIPFPHR">
          <modification_info mod_nterm_mass="0" mod_cterm_mass="0" modified_peptide="LYEEDVGAGM[147.03542]YVLYPYGGIM[147.03542]EEISESAIPFPHR">
            <mod_aminoacid_mass position="20" mass="147.03542" />
          </modification_info>
        </indistinguishable_peptide>
        <indistinguishable_peptide peptide_sequence="LYEEDVGAGMYVLYPYGGIMEEISESAIPFPHR">
          <modification_info mod_nterm_mass="0" mod_cterm_mass="0" modified_peptide="LYEEDVGAGM[147.03542]YVLYPYGGIM[147.03542]EEISESAIPFPHR">
            <mod_aminoacid_mass position="20" mass="147.03542" />
          </modification_info>
        </indistinguishable_peptide>
        <indistinguishable_peptide peptide_sequence="LYEEDVGAGMYVLYPYGGIMEEISESAIPFPHR">
          <modification_info mod_nterm_mass="0" mod_cterm_mass="0" modified_peptide="LYEEDVGAGM[147.03542]YVLYPYGGIM[147.03542]EEISESAIPFPHR">
            <mod_aminoacid_mass position="20" mass="147.03542" />
          </modification_info>
        </indistinguishable_peptide>
        <indistinguishable_peptide peptide_sequence="LYEEDVGAGMYVLYPYGGIMEEISESAIPFPHR">
          <modification_info mod_nterm_mass="0" mod_cterm_mass="0" modified_peptide="LYEEDVGAGM[147.03542]YVLYPYGGIM[147.03542]EEISESAIPFPHR">
            <mod_aminoacid_mass position="20" mass="147.03542" />
          </modification_info>
        </indistinguishable_peptide>
        <indistinguishable_peptide peptide_sequence="LYEEDVGAGMYVLYPYGGIMEEISESAIPFPHR">
          <modification_info mod_nterm_mass="0" mod_cterm_mass="0" modified_peptide="LYEEDVGAGM[147.03542]YVLYPYGGIM[147.03542]EEISESAIPFPHR">
            <mod_aminoacid_mass position="20" mass="147.03542" />
          </modification_info>
        </indistinguishable_peptide>
        <indistinguishable_peptide peptide_sequence="LYEEDVGAGMYVLYPYGGIMEEISESAIPFPHR">
          <modification_info mod_nterm_mass="0" mod_cterm_mass="0" modified_peptide="LYEEDVGAGM[147.03542]YVLYPYGGIM[147.03542]EEISESAIPFPHR">
            <mod_aminoacid_mass position="20" mass="147.03542" />
          </modification_info>
        </indistinguishable_peptide>
        <indistinguishable_peptide peptide_sequence="LYEEDVGAGMYVLYPYGGIMEEISESAIPFPHR">
          <modification_info mod_nterm_mass="0" mod_cterm_mass="0" modified_peptide="LYEEDVGAGM[147.03542]YVLYPYGGIM[147.03542]EEISESAIPFPHR">
            <mod_aminoacid_mass position="20" mass="147.03542" />
          </modification_info>
        </indistinguishable_peptide>
        <indistinguishable_peptide peptide_sequence="LYEEDVGAGMYVLYPYGGIMEEISESAIPFPHR">
          <modification_info mod_nterm_mass="0" mod_cterm_mass="0" modified_peptide="LYEEDVGAGM[147.03542]YVLYPYGGIM[147.03542]EEISESAIPFPHR">
            <mod_aminoacid_mass position="20" mass="147.03542" />
          </modification_info>
        </indistinguishable_peptide>
        <indistinguishable_peptide peptide_sequence="LYEEDVGAGMYVLYPYGGIMEEISESAIPFPHR">
          <modification_info mod_nterm_mass="0" mod_cterm_mass="0" modified_peptide="LYEEDVGAGM[147.03542]YVLYPYGGIM[147.03542]EEISESAIPFPHR">
            <mod_aminoacid_mass position="20" mass="147.03542" />
          </modification_info>
        </indistinguishable_peptide>
        <indistinguishable_peptide peptide_sequence="LYEEDVGAGMYVLYPYGGIMEEISESAIPFPHR">
          <modification_info mod_nterm_mass="0" mod_cterm_mass="0" modified_peptide="LYEEDVGAGM[147.03542]YVLYPYGGIM[147.03542]EEISESAIPFPHR">
            <mod_aminoacid_mass position="20" mass="147.03542" />
          </modification_info>
        </indistinguishable_peptide>
        <indistinguishable_peptide peptide_sequence="LYEEDVGAGMYVLYPYGGIMEEISESAIPFPHR">
          <modification_info mod_nterm_mass="0" mod_cterm_mass="0" modified_peptide="LYEEDVGAGM[147.03542]YVLYPYGGIM[147.03542]EEISESAIPFPHR">
            <mod_aminoacid_mass position="20" mass="147.03542" />
          </modification_info>
        </indistinguishable_peptide>
        <indistinguishable_peptide peptide_sequence="LYEEDVGAGMYVLYPYGGIMEEISESAIPFPHR">
          <modification_info mod_nterm_mass="0" mod_cterm_mass="0" modified_peptide="LYEEDVGAGM[147.03542]YVLYPYGGIM[147.03542]EEISESAIPFPHR">
            <mod_aminoacid_mass position="20" mass="147.03542" />
          </modification_info>
        </indistinguishable_peptide>
        <indistinguishable_peptide peptide_sequence="LYEEDVGAGMYVLYPYGGIMEEISESAIPFPHR">
          <modification_info mod_nterm_mass="0" mod_cterm_mass="0" modified_peptide="LYEEDVGAGM[147.03542]YVLYPYGGIM[147.03542]EEISESAIPFPHR">
            <mod_aminoacid_mass position="20" mass="147.03542" />
          </modification_info>
        </indistinguishable_peptide>
        <indistinguishable_peptide peptide_sequence="LYEEDVGAGMYVLYPYGGIMEEISESAIPFPHR">
          <modification_info mod_nterm_mass="0" mod_cterm_mass="0" modified_peptide="LYEEDVGAGM[147.03542]YVLYPYGGIM[147.03542]EEISESAIPFPHR">
            <mod_aminoacid_mass position="20" mass="147.03542" />
          </modification_info>
        </indistinguishable_peptide>
        <indistinguishable_peptide peptide_sequence="LYEEDVGAGMYVLYPYGGIMEEISESAIPFPHR">
          <modification_info mod_nterm_mass="0" mod_cterm_mass="0" modified_peptide="LYEEDVGAGM[147.03542]YVLYPYGGIM[147.03542]EEISESAIPFPHR">
            <mod_aminoacid_mass position="20" mass="147.03542" />
          </modification_info>
        </indistinguishable_peptide>
        <indistinguishable_peptide peptide_sequence="LYEEDVGAGMYVLYPYGGIMEEISESAIPFPHR">
          <modification_info mod_nterm_mass="0" mod_cterm_mass="0" modified_peptide="LYEEDVGAGM[147.03542]YVLYPYGGIM[147.03542]EEISESAIPFPHR">
            <mod_aminoacid_mass position="20" mass="147.03542" />
          </modification_info>
        </indistinguishable_peptide>
        <indistinguishable_peptide peptide_sequence="LYEEDVGAGMYVLYPYGGIMEEISESAIPFPHR">
          <modification_info mod_nterm_mass="0" mod_cterm_mass="0" modified_peptide="LYEEDVGAGM[147.03542]YVLYPYGGIM[147.03542]EEISESAIPFPHR">
            <mod_aminoacid_mass position="20" mass="147.03542" />
          </modification_info>
        </indistinguishable_peptide>
        <indistinguishable_peptide peptide_sequence="LYEEDVGAGMYVLYPYGGIMEEISESAIPFPHR">
          <modification_info mod_nterm_mass="0" mod_cterm_mass="0" modified_peptide="LYEEDVGAGM[147.03542]YVLYPYGGIM[147.03542]EEISESAIPFPHR">
            <mod_aminoacid_mass position="20" mass="147.03542" />
          </modification_info>
        </indistinguishable_peptide>
        <indistinguishable_peptide peptide_sequence="LYEEDVGAGMYVLYPYGGIMEEISESAIPFPHR">
          <modification_info mod_nterm_mass="0" mod_cterm_mass="0" modified_peptide="LYEEDVGAGM[147.03542]YVLYPYGGIM[147.03542]EEISESAIPFPHR">
            <mod_aminoacid_mass position="20" mass="147.03542" />
          </modification_info>
        </indistinguishable_peptide>
      </peptide>
      <peptide peptide_sequence="IDVHSQTAWVEAGATLGEVYYWINEK" charge="3" initial_probability="4.85" weight="2979.45041" is_nondegenerate_evidence="" n_enzymatic_termini="" n_instances="" is_contributing_evidence="Y">
        <peptide_parent_protein protein_name="75150432" />
        <indistinguishable_peptide peptide_sequence="IDVHSQTAWVEAGATLGEVYYWINEK" />
      </peptide>
      <peptide peptide_sequence="EFSWIDTTIFYSGVVNFNTANFK" charge="3" initial_probability="5.54" weight="2700.30887" is_nondegenerate_evidence="" n_enzymatic_termini="" n_instances="" is_contributing_evidence="Y">
        <peptide_parent_protein protein_name="75150432" />
      </peptide>
    </protein>
  </protein_group>
</protein_summary>
