# Supplementary material for: Enrichment and identification of Δ9-Tetrahydrocannabinolic acid synthase from Pichia pastoris culture supernatants
Source: Data Brief. 2015 Aug 6;4:641–9. doi: 10.1016/j.dib.2015.07.033 (PMC4560726; doi:10.1016/j.dib.2015.07.033)
Supplement: Supplementary file 1 — Supplementary Data [file mmc1.zip › Supplementary Table 1 A.xlsx]

## Sheet: Sheet1
Accession	Description	Score	Coverage	# Proteins	# Unique Peptides	# Peptides	# PSMs	# AAs	MW [kDa]	calc. pI
75150432	RecName: Full=Tetrahydrocannabinolic acid synthase;	835.362	66.24	1	35	35	252	545	61.8875	8.95361
C4QZU2	Cobalamin-independent methionine synthase, involved in amino acid biosynthesis OS=Komagataella pastoris (strain GS115 / ATCC 20864) GN=PAS_chr2-1_0160 PE=3 SV=1 - [C4QZU2_PICPG]	197.651	47.27	1	28	28	57	768	85.7857	6.26514
C4R8V1	Ubiquitin OS=Komagataella pastoris (strain GS115 / ATCC 20864) GN=PAS_chr4_0762 PE=4 SV=1 - [C4R8V1_PICPG]	78.6591	51.61	1	0	4	18	310	34.7966	6.96143
C4R0U2	Fusion protein, identical to Rpl40Bp OS=Komagataella pastoris (strain GS115 / ATCC 20864) GN=PAS_chr2-1_0486 PE=4 SV=1 - [C4R0U2_PICPG]	78.6591	31.25	1	0	4	18	128	14.5589	9.83252
C4R5D4	Fusion protein that is cleaved to yield a ribosomal protein of the small (40S) subunit and ubiquitin OS=Komagataella pastoris (strain GS115 / ATCC 20864) GN=PAS_chr3_0722 PE=4 SV=1 - [C4R5D4_PICPG]	78.6591	26.67	1	0	4	18	150	17.1742	9.72998
C4QYZ6	Vacuolar aminopeptidase Y, processed to mature form by Prb1p OS=Komagataella pastoris (strain GS115 / ATCC 20864) GN=PAS_chr1-4_0611 PE=4 SV=1 - [C4QYZ6_PICPG]	71.7689	34.18	1	12	12	21	509	55.0067	5.50342
C4R686	Cytosolic and mitochondrial glutathione oxidoreductase OS=Komagataella pastoris (strain GS115 / ATCC 20864) GN=PAS_chr3_1011 PE=3 SV=1 - [C4R686_PICPG]	37.3336	35.06	1	10	10	10	462	50.2721	8.11865
C4R312	Dihydrolipoyl dehydrogenase OS=Komagataella pastoris (strain GS115 / ATCC 20864) GN=PAS_chr2-2_0048 PE=3 SV=1 - [C4R312_PICPG]	32.8492	26.75	1	10	10	10	486	52.3242	6.771
C4R201	Zinc-dependent metallopeptidase yscII, may have a role in obtaining leucine from dipeptide substrate OS=Komagataella pastoris (strain GS115 / ATCC 20864) GN=PAS_chr2-2_0380 PE=4 SV=1 - [C4R201_PICPG]	14.4606	6.08	1	4	4	4	921	104.301	6.63916
C4R0Z8	Putative uncharacterized protein OS=Komagataella pastoris (strain GS115 / ATCC 20864) GN=PAS_chr2-1_0539 PE=4 SV=1 - [C4R0Z8_PICPG]	11.5234	26.18	1	3	3	3	233	23.6427	6.59521
C4R0P1	Glyceraldehyde-3-phosphate dehydrogenase OS=Komagataella pastoris (strain GS115 / ATCC 20864) GN=PAS_chr2-1_0437 PE=3 SV=1 - [C4R0P1_PICPG]	10.1069	11.11	1	3	3	3	333	35.5814	6.7124
C4R564	Type I transmembrane sorting receptor for multiple vacuolar hydrolases OS=Komagataella pastoris (strain GS115 / ATCC 20864) GN=PAS_chr3_0653 PE=4 SV=1 - [C4R564_PICPG]	9.20456	2.53	1	3	3	3	1502	166.948	5.13525
C4R6J5	Nuclear envelope protein, interacts with GDP-bound Gsp1p and with proteins of the nuclear pore OS=Komagataella pastoris (strain GS115 / ATCC 20864) GN=PAS_chr3_1114 PE=4 SV=1 - [C4R6J5_PICPG]	7.80529	19.2	1	2	2	2	125	14.4501	4.7417
C4R1N7	Calmodulin OS=Komagataella pastoris (strain GS115 / ATCC 20864) GN=PAS_chr2-1_0758 PE=4 SV=1 - [C4R1N7_PICPG]	7.80104	19.46	1	2	2	2	149	16.8382	4.44971
C4R2N5	ATP synthase subunit beta OS=Komagataella pastoris (strain GS115 / ATCC 20864) GN=PAS_chr2-2_0165 PE=3 SV=1 - [C4R2N5_PICPG]	5.43375	4.57	1	2	2	2	503	53.9923	5.2749
