# Supplementary material for: Enrichment and identification of Δ9-Tetrahydrocannabinolic acid synthase from Pichia pastoris culture supernatants
Source: Data Brief. 2015 Aug 6;4:641–9. doi: 10.1016/j.dib.2015.07.033 (PMC4560726; doi:10.1016/j.dib.2015.07.033)
Supplement: Supplementary file 1 — Supplementary Data [file mmc1.zip › Supplementary Table 1 B.xml]

<?xml version="1.0" encoding="utf-8"?>
<protein_summary xmlns:xsd="http://www.w3.org/2001/XMLSchema" xmlns:xsi="http://www.w3.org/2001/XMLSchema-instance" summary_xml="D:\Ansgar\Dortmund\Dortmund_1.prot.xml" xmlns="http://regis-web.systemsbiology.net/protXML">
  <protein_summary_header reference_database="pichia_pastoris_thc.fasta" organism="" source_files="D:\Ansgar\Dortmund\Dortmund_1.msf" source_files_alt="D:\Ansgar\Dortmund\Dortmund_1.msf" source_file_xtn="MSF" min_peptide_probability="0" min_peptide_weight="0" num_predicted_correct_prots="0" num_input_1_spectra="0" num_input_2_spectra="3987" num_input_3_spectra="2887" num_input_4_spectra="837" num_input_5_spectra="68" initial_min_peptide_prob="0" sample_enzyme="Trypsin (Full)">
    <program_details analysis="Thermo.Discoverer" time="2015-06-11T09:42:38.3515625+02:00" version="1.4.1.14">
      <SearchSummary xmlns="http://www.thermofisher.com/Discoverer">================================================================================

Search name: Dortmund_1
Search description: -
Search date: 08/25/2014 15:18:10

================================================================================

The pipeline tree:
------------------

  |-(0) Spectrum Files
    |-(1) Spectrum Selector
      |-(2) Sequest HT
        |-(3) Percolator

------------------------------------------------------------------------------
Processing node 0: Spectrum Files
------------------------------------------------------------------------------

Input Data:
-----------------------------
File Name(s):  D:\Ansgar\Dortmund\Dortmund_1.raw

------------------------------------------------------------------------------
Processing node 1: Spectrum Selector
------------------------------------------------------------------------------

1. General Settings:
-----------------------------
Precursor Selection:  Use MS1 Precursor
Use New Precursor Reevaluation:  True

2. Spectrum Properties Filter:
-----------------------------
Lower RT Limit:  0
Upper RT Limit:  0
First Scan:  0
Last Scan:  0
Lowest Charge State:  0
Highest Charge State:  0
Min. Precursor Mass:  300 Da
Max. Precursor Mass:  5000 Da
Total Intensity Threshold:  0
Minimum Peak Count:  1

3. Scan Event Filters:
-----------------------------
MS Order:  Is MS2
Min. Collision Energy:  0
Max. Collision Energy:  1000
Scan Type:  Is Full

4. Peak Filters:
-----------------------------
S/N Threshold (FT-only):  2

5. Replacements for Unrecognized Properties:
-----------------------------
Unrecognized Charge Replacements:  Automatic
Unrecognized Mass Analyzer Replacements:  ITMS
Unrecognized MS Order Replacements:  MS2
Unrecognized Activation Type Replacements:  CID
Unrecognized Polarity Replacements:  +

6. Just for Testing:
-----------------------------
Precursor Clipping Range Before:  2.5 Da
Precursor Clipping Range After:  5.5 Da

------------------------------------------------------------------------------
Processing node 2: Sequest HT
------------------------------------------------------------------------------

1. Input Data:
-----------------------------
Protein Database:  pichia_pastoris_thc.fasta
Enzyme Name:  Trypsin (Full)
Max. Missed Cleavage Sites:  2
Min. Peptide Length:  6
Max. Peptide Length:  144

2. Scoring Options:
-----------------------------
Max. Delta Cn:  0.05
Max. Number of Peptides Reported:  10

3. Tolerances:
-----------------------------
Precursor Mass Tolerance:  10 ppm
Fragment Mass Tolerance:  0.6 Da
Use Average Precursor Mass:  False
Use Average Fragment Mass:  False

4. Spectrum Matching:
-----------------------------
Use Neutral Loss a Ions:  True
Use Neutral Loss b Ions:  True
Use Neutral Loss y Ions:  True
Use Flanking Ions:  True
Weight of a Ions:  0
Weight of b Ions:  1
Weight of c Ions:  0
Weight of x Ions:  0
Weight of y Ions:  1
Weight of z Ions:  0

5. Dynamic Modifications:
-----------------------------
Max. Equal Modifications Per Peptide:  3
Max. Dynamic Modifications Per Peptide:  4
1. Dynamic Modification:  Oxidation / +15.995 Da (M)

------------------------------------------------------------------------------
Processing node 3: Percolator
------------------------------------------------------------------------------

1. Input Data:
-----------------------------
Maximum Delta Cn:  0.05

2. Decoy Database Search:
-----------------------------
Target FDR (Strict):  0.01
Target FDR (Relaxed):  0.05
Validation based on:  q-Value

</SearchSummary>
    </program_details>
  </protein_summary_header>
  <analysis_summary analysis="Sequest HT" time="2015-06-11T09:42:38.3505859+02:00" id="-2-Sequest HT">
    <ProcessingNodeSummary xmlns="http://www.thermofisher.com/Discoverer">
      <Parameter name="Protein Database">pichia_pastoris_thc.fasta</Parameter>
      <Parameter name="Enzyme Name">Trypsin (Full)</Parameter>
      <Parameter name="Max. Missed Cleavage Sites">2</Parameter>
      <Parameter name="Min. Peptide Length">6</Parameter>
      <Parameter name="Max. Peptide Length">144</Parameter>
      <Parameter name="Max. Delta Cn">0.05</Parameter>
      <Parameter name="Max. Number of Peptides Reported">10</Parameter>
      <Parameter name="Precursor Mass Tolerance">10 ppm</Parameter>
      <Parameter name="Fragment Mass Tolerance">0.6 Da</Parameter>
      <Parameter name="Use Average Precursor Mass">False</Parameter>
      <Parameter name="Use Average Fragment Mass">False</Parameter>
      <Parameter name="Use Neutral Loss a Ions">True</Parameter>
      <Parameter name="Use Neutral Loss b Ions">True</Parameter>
      <Parameter name="Use Neutral Loss y Ions">True</Parameter>
      <Parameter name="Use Flanking Ions">True</Parameter>
      <Parameter name="Weight of a Ions">0</Parameter>
      <Parameter name="Weight of b Ions">1</Parameter>
      <Parameter name="Weight of c Ions">0</Parameter>
      <Parameter name="Weight of x Ions">0</Parameter>
      <Parameter name="Weight of y Ions">1</Parameter>
      <Parameter name="Weight of z Ions">0</Parameter>
      <Parameter name="Max. Equal Modifications Per Peptide">3</Parameter>
      <Parameter name="Max. Dynamic Modifications Per Peptide">4</Parameter>
      <Parameter name="1. Dynamic Modification">Oxidation / +15.995 Da (M)</Parameter>
      <Parameter name="Automatic">True</Parameter>
      <Parameter name="Number of Spectra Processed At Once">3000</Parameter>
      <Parameter name="Number of Parallel Tasks">0</Parameter>
      <Parameter name="z=1: High Confidence XCorr">1.5</Parameter>
      <Parameter name="z=1: Medium Confidence XCorr">0.7</Parameter>
      <Parameter name="z=2: High Confidence XCorr">2</Parameter>
      <Parameter name="z=2: Medium Confidence XCorr">0.9</Parameter>
      <Parameter name="z=3: High Confidence XCorr">2.5</Parameter>
      <Parameter name="z=3: Medium Confidence XCorr">1.2</Parameter>
      <Parameter name="z&gt;=4: High Confidence XCorr">3</Parameter>
      <Parameter name="z&gt;=4: Medium Confidence XCorr">1.5</Parameter>
      <Parameter name="z=1: High Confidence XCorr">1.2</Parameter>
      <Parameter name="z=1: Medium Confidence XCorr">0.7</Parameter>
      <Parameter name="z=2: High Confidence XCorr">1.9</Parameter>
      <Parameter name="z=2: Medium Confidence XCorr">0.8</Parameter>
      <Parameter name="z=3: High Confidence XCorr">2.3</Parameter>
      <Parameter name="z=3: Medium Confidence XCorr">1</Parameter>
      <Parameter name="z&gt;=4: High Confidence XCorr">2.6</Parameter>
      <Parameter name="z&gt;=4: Medium Confidence XCorr">1.2</Parameter>
      <Parameter name="Strict Score Threshold">2.3</Parameter>
      <Parameter name="Relaxed Score Threshold">1.5</Parameter>
      <Parameter name="Search Against Decoy Database">True</Parameter>
      <Parameter name="Default FDR Calculator">2edb1dfd-fa0f-49b5-b8f4-eef90c922903</Parameter>
      <Parameter name="Static Modification for X">MappingL / +113.084 Da (X)</Parameter>
      <Parameter name="Low resolution spectra contained">True</Parameter>
    </ProcessingNodeSummary>
  </analysis_summary>
  <dataset_derivation generation_no="0" />
  <protein_group group_number="0" probability="9.2">
    <protein protein_name="C4R564" probability="9.2" n_indistinguishable_proteins="1" group_sibling_id="0">
      <annotation protein_description="Type I transmembrane sorting receptor for multiple vacuolar hydrolases OS=Komagataella pastoris (strain GS115 / ATCC 20864) GN=PAS_chr3_0653 PE=4 SV=1 - [C4R564_PICPG]" />
      <indistinguishable_protein protein_name="C4R564">
        <annotation protein_description="Type I transmembrane sorting receptor for multiple vacuolar hydrolases OS=Komagataella pastoris (strain GS115 / ATCC 20864) GN=PAS_chr3_0653 PE=4 SV=1 - [C4R564_PICPG]" />
      </indistinguishable_protein>
      <peptide peptide_sequence="QQAYTTLSGATK" charge="2" initial_probability="2.28" weight="1268.64812" is_nondegenerate_evidence="" n_enzymatic_termini="" n_instances="" is_contributing_evidence="Y">
        <peptide_parent_protein protein_name="C4R564" />
      </peptide>
      <peptide peptide_sequence="DKENPSEDETLVAITNR" charge="3" initial_probability="3.99" weight="1930.93338" is_nondegenerate_evidence="" n_enzymatic_termini="" n_instances="" is_contributing_evidence="Y">
        <peptide_parent_protein protein_name="C4R564" />
      </peptide>
      <peptide peptide_sequence="VEEYIYLER" charge="2" initial_probability="2.93" weight="1213.60832" is_nondegenerate_evidence="" n_enzymatic_termini="" n_instances="" is_contributing_evidence="Y">
        <peptide_parent_protein protein_name="C4R564" />
      </peptide>
    </protein>
  </protein_group>
  <protein_group group_number="1" probability="78.66">
    <protein protein_name="C4R8V1" probability="78.66" n_indistinguishable_proteins="1" group_sibling_id="1">
      <annotation protein_description="Ubiquitin OS=Komagataella pastoris (strain GS115 / ATCC 20864) GN=PAS_chr4_0762 PE=4 SV=1 - [C4R8V1_PICPG]" />
      <indistinguishable_protein protein_name="C4R8V1">
        <annotation protein_description="Ubiquitin OS=Komagataella pastoris (strain GS115 / ATCC 20864) GN=PAS_chr4_0762 PE=4 SV=1 - [C4R8V1_PICPG]" />
      </indistinguishable_protein>
      <peptide peptide_sequence="TLSDYNIQK" charge="2" initial_probability="2.57" weight="1081.55168" is_nondegenerate_evidence="" n_enzymatic_termini="" n_instances="" is_contributing_evidence="Y">
        <peptide_parent_protein protein_name="C4R8V1" />
        <peptide_parent_protein protein_name="C4R0U2" />
        <peptide_parent_protein protein_name="C4R5D4" />
        <indistinguishable_peptide peptide_sequence="TLSDYNIQK" />
      </peptide>
      <peptide peptide_sequence="LIFAGK" charge="2" initial_probability="0.86" weight="648.40734" is_nondegenerate_evidence="" n_enzymatic_termini="" n_instances="" is_contributing_evidence="Y">
        <peptide_parent_protein protein_name="C4R8V1" />
        <peptide_parent_protein protein_name="C4R0U2" />
        <peptide_parent_protein protein_name="C4R5D4" />
      </peptide>
      <peptide peptide_sequence="ESTLHLVLR" charge="2" initial_probability="2.42" weight="1067.6209" is_nondegenerate_evidence="" n_enzymatic_termini="" n_instances="" is_contributing_evidence="Y">
        <peptide_parent_protein protein_name="C4R8V1" />
        <peptide_parent_protein protein_name="C4R0U2" />
        <peptide_parent_protein protein_name="C4R5D4" />
      </peptide>
      <peptide peptide_sequence="TITLEVESSDTIDNVK" charge="2" initial_probability="6.02" weight="1763.88774" is_nondegenerate_evidence="" n_enzymatic_termini="" n_instances="" is_contributing_evidence="Y">
        <peptide_parent_protein protein_name="C4R8V1" />
        <peptide_parent_protein protein_name="C4R0U2" />
        <peptide_parent_protein protein_name="C4R5D4" />
        <indistinguishable_peptide peptide_sequence="TITLEVESSDTIDNVK" />
        <indistinguishable_peptide peptide_sequence="TITLEVESSDTIDNVK" />
        <indistinguishable_peptide peptide_sequence="TITLEVESSDTIDNVK" />
        <indistinguishable_peptide peptide_sequence="TITLEVESSDTIDNVK" />
        <indistinguishable_peptide peptide_sequence="TITLEVESSDTIDNVK" />
        <indistinguishable_peptide peptide_sequence="TITLEVESSDTIDNVK" />
        <indistinguishable_peptide peptide_sequence="TITLEVESSDTIDNVK" />
        <indistinguishable_peptide peptide_sequence="TITLEVESSDTIDNVK" />
        <indistinguishable_peptide peptide_sequence="TITLEVESSDTIDNVK" />
        <indistinguishable_peptide peptide_sequence="TITLEVESSDTIDNVK" />
        <indistinguishable_peptide peptide_sequence="TITLEVESSDTIDNVK" />
        <indistinguishable_peptide peptide_sequence="TITLEVESSDTIDNVK" />
        <indistinguishable_peptide peptide_sequence="TITLEVESSDTIDNVK" />
      </peptide>
    </protein>
  </protein_group>
  <protein_group group_number="2" probability="7.81">
    <protein protein_name="C4R6J5" probability="7.81" n_indistinguishable_proteins="1" group_sibling_id="2">
      <annotation protein_description="Nuclear envelope protein, interacts with GDP-bound Gsp1p and with proteins of the nuclear pore OS=Komagataella pastoris (strain GS115 / ATCC 20864) GN=PAS_chr3_1114 PE=4 SV=1 - [C4R6J5_PICPG]" />
      <indistinguishable_protein protein_name="C4R6J5">
        <annotation protein_description="Nuclear envelope protein, interacts with GDP-bound Gsp1p and with proteins of the nuclear pore OS=Komagataella pastoris (strain GS115 / ATCC 20864) GN=PAS_chr3_1114 PE=4 SV=1 - [C4R6J5_PICPG]" />
      </indistinguishable_protein>
      <peptide peptide_sequence="TQLGNLYR" charge="2" initial_probability="2.27" weight="964.52001" is_nondegenerate_evidence="" n_enzymatic_termini="" n_instances="" is_contributing_evidence="Y">
        <peptide_parent_protein protein_name="C4R6J5" />
      </peptide>
      <peptide peptide_sequence="DQSMLTFESSQLQGAR" charge="2" initial_probability="5.53" weight="1813.83721" is_nondegenerate_evidence="" n_enzymatic_termini="" n_instances="" is_contributing_evidence="Y">
        <modification_info>
          <mod_aminoacid_mass position="4" mass="147.03542" />
        </modification_info>
        <peptide_parent_protein protein_name="C4R6J5" />
      </peptide>
    </protein>
  </protein_group>
  <protein_group group_number="3" probability="37.33">
    <protein protein_name="C4R686" probability="37.33" n_indistinguishable_proteins="1" group_sibling_id="3">
      <annotation protein_description="Cytosolic and mitochondrial glutathione oxidoreductase OS=Komagataella pastoris (strain GS115 / ATCC 20864) GN=PAS_chr3_1011 PE=3 SV=1 - [C4R686_PICPG]" />
      <indistinguishable_protein protein_name="C4R686">
        <annotation protein_description="Cytosolic and mitochondrial glutathione oxidoreductase OS=Komagataella pastoris (strain GS115 / ATCC 20864) GN=PAS_chr3_1011 PE=3 SV=1 - [C4R686_PICPG]" />
      </indistinguishable_protein>
      <peptide peptide_sequence="NQIIVDEYQR" charge="2" initial_probability="3.17" weight="1277.64763" is_nondegenerate_evidence="" n_enzymatic_termini="" n_instances="" is_contributing_evidence="Y">
        <peptide_parent_protein protein_name="C4R686" />
      </peptide>
      <peptide peptide_sequence="LFGGDQFK" charge="2" initial_probability="2.27" weight="911.46166" is_nondegenerate_evidence="" n_enzymatic_termini="" n_instances="" is_contributing_evidence="Y">
        <peptide_parent_protein protein_name="C4R686" />
      </peptide>
      <peptide peptide_sequence="YLVIGGGSGGVASAR" charge="2" initial_probability="4.73" weight="1363.73149" is_nondegenerate_evidence="" n_enzymatic_termini="" n_instances="" is_contributing_evidence="Y">
        <peptide_parent_protein protein_name="C4R686" />
      </peptide>
      <peptide peptide_sequence="EGVDYVYGWAK" charge="2" initial_probability="3.48" weight="1286.60222" is_nondegenerate_evidence="" n_enzymatic_termini="" n_instances="" is_contributing_evidence="Y">
        <peptide_parent_protein protein_name="C4R686" />
      </peptide>
      <peptide peptide_sequence="LGIDSDGFFK" charge="2" initial_probability="2.96" weight="1098.54497" is_nondegenerate_evidence="" n_enzymatic_termini="" n_instances="" is_contributing_evidence="Y">
        <peptide_parent_protein protein_name="C4R686" />
      </peptide>
      <peptide peptide_sequence="MDYNNVPSVVFSHPESGSIGLTEK" charge="3" initial_probability="2.9" weight="2623.22861" is_nondegenerate_evidence="" n_enzymatic_termini="" n_instances="" is_contributing_evidence="Y">
        <modification_info>
          <mod_aminoacid_mass position="1" mass="147.03542" />
        </modification_info>
        <peptide_parent_protein protein_name="C4R686" />
      </peptide>
      <peptide peptide_sequence="AVYSADHILIATGGQTALPSEEQITGVK" charge="3" initial_probability="4.82" weight="2869.48825" is_nondegenerate_evidence="" n_enzymatic_termini="" n_instances="" is_contributing_evidence="Y">
        <peptide_parent_protein protein_name="C4R686" />
      </peptide>
      <peptide peptide_sequence="KFDDIIQETVTSYYEK" charge="3" initial_probability="3.77" weight="1978.96177" is_nondegenerate_evidence="" n_enzymatic_termini="" n_instances="" is_contributing_evidence="Y">
        <peptide_parent_protein protein_name="C4R686" />
      </peptide>
      <peptide peptide_sequence="TVQVDELIWTIGR" charge="2" initial_probability="4.19" weight="1529.83122" is_nondegenerate_evidence="" n_enzymatic_termini="" n_instances="" is_contributing_evidence="Y">
        <peptide_parent_protein protein_name="C4R686" />
      </peptide>
      <peptide peptide_sequence="TNVPNVYSLGDVVGNVELTPVAIAAGR" charge="3" initial_probability="5.02" weight="2725.45328" is_nondegenerate_evidence="" n_enzymatic_termini="" n_instances="" is_contributing_evidence="Y">
        <peptide_parent_protein protein_name="C4R686" />
      </peptide>
    </protein>
  </protein_group>
  <protein_group group_number="4" probability="10.11">
    <protein protein_name="C4R0P1" probability="10.11" n_indistinguishable_proteins="1" group_sibling_id="4">
      <annotation protein_description="Glyceraldehyde-3-phosphate dehydrogenase OS=Komagataella pastoris (strain GS115 / ATCC 20864) GN=PAS_chr2-1_0437 PE=3 SV=1 - [C4R0P1_PICPG]" />
      <indistinguishable_protein protein_name="C4R0P1">
        <annotation protein_description="Glyceraldehyde-3-phosphate dehydrogenase OS=Komagataella pastoris (strain GS115 / ATCC 20864) GN=PAS_chr2-1_0437 PE=3 SV=1 - [C4R0P1_PICPG]" />
      </indistinguishable_protein>
      <peptide peptide_sequence="TASGNIIPSSTGAAK" charge="2" initial_probability="3.15" weight="1374.72197" is_nondegenerate_evidence="" n_enzymatic_termini="" n_instances="" is_contributing_evidence="Y">
        <peptide_parent_protein protein_name="C4R0P1" />
      </peptide>
      <peptide peptide_sequence="DAPMFVVGVNEEK" charge="2" initial_probability="3.7" weight="1450.68694" is_nondegenerate_evidence="" n_enzymatic_termini="" n_instances="" is_contributing_evidence="Y">
        <modification_info>
          <mod_aminoacid_mass position="4" mass="147.03542" />
        </modification_info>
        <peptide_parent_protein protein_name="C4R0P1" />
      </peptide>
      <peptide peptide_sequence="DPVNIPWGK" charge="2" initial_probability="3.25" weight="1025.54009" is_nondegenerate_evidence="" n_enzymatic_termini="" n_instances="" is_contributing_evidence="Y">
        <peptide_parent_protein protein_name="C4R0P1" />
      </peptide>
    </protein>
  </protein_group>
  <protein_group group_number="5" probability="197.65">
    <protein protein_name="C4QZU2" probability="197.65" n_indistinguishable_proteins="1" group_sibling_id="5">
      <annotation protein_description="Cobalamin-independent methionine synthase, involved in amino acid biosynthesis OS=Komagataella pastoris (strain GS115 / ATCC 20864) GN=PAS_chr2-1_0160 PE=3 SV=1 - [C4QZU2_PICPG]" />
      <indistinguishable_protein protein_name="C4QZU2">
        <annotation protein_description="Cobalamin-independent methionine synthase, involved in amino acid biosynthesis OS=Komagataella pastoris (strain GS115 / ATCC 20864) GN=PAS_chr2-1_0160 PE=3 SV=1 - [C4QZU2_PICPG]" />
      </indistinguishable_protein>
      <peptide peptide_sequence="KDSAITNDADVQK" charge="2" initial_probability="3.71" weight="1404.69988" is_nondegenerate_evidence="" n_enzymatic_termini="" n_instances="" is_contributing_evidence="Y">
        <peptide_parent_protein protein_name="C4QZU2" />
        <indistinguishable_peptide peptide_sequence="KDSAITNDADVQK" />
      </peptide>
      <peptide peptide_sequence="DSAITNDADVQK" charge="2" initial_probability="2.91" weight="1276.60076" is_nondegenerate_evidence="" n_enzymatic_termini="" n_instances="" is_contributing_evidence="Y">
        <peptide_parent_protein protein_name="C4QZU2" />
        <indistinguishable_peptide peptide_sequence="DSAITNDADVQK" />
      </peptide>
      <peptide peptide_sequence="ASLTNMVEAAK" charge="2" initial_probability="3.06" weight="1150.57732" is_nondegenerate_evidence="" n_enzymatic_termini="" n_instances="" is_contributing_evidence="Y">
        <modification_info>
          <mod_aminoacid_mass position="6" mass="147.03542" />
        </modification_info>
        <peptide_parent_protein protein_name="C4QZU2" />
      </peptide>
      <peptide peptide_sequence="ESVYAQSITK" charge="2" initial_probability="2.74" weight="1125.57903" is_nondegenerate_evidence="" n_enzymatic_termini="" n_instances="" is_contributing_evidence="Y">
        <peptide_parent_protein protein_name="C4QZU2" />
      </peptide>
      <peptide peptide_sequence="IPSKEEFIAR" charge="3" initial_probability="1.08" weight="1189.65653" is_nondegenerate_evidence="" n_enzymatic_termini="" n_instances="" is_contributing_evidence="Y">
        <peptide_parent_protein protein_name="C4QZU2" />
      </peptide>
      <peptide peptide_sequence="TAYEYLANAK" charge="2" initial_probability="3.23" weight="1143.56706" is_nondegenerate_evidence="" n_enzymatic_termini="" n_instances="" is_contributing_evidence="Y">
        <peptide_parent_protein protein_name="C4QZU2" />
      </peptide>
      <peptide peptide_sequence="LNGQKPVDEYLEAK" charge="3" initial_probability="3.84" weight="1603.8303" is_nondegenerate_evidence="" n_enzymatic_termini="" n_instances="" is_contributing_evidence="Y">
        <peptide_parent_protein protein_name="C4QZU2" />
      </peptide>
      <peptide peptide_sequence="YVRPPVVVGDVSRPHAMSVK" charge="4" initial_probability="2.72" weight="2209.18984" is_nondegenerate_evidence="" n_enzymatic_termini="" n_instances="" is_contributing_evidence="Y">
        <modification_info>
          <mod_aminoacid_mass position="17" mass="147.03542" />
        </modification_info>
        <peptide_parent_protein protein_name="C4QZU2" />
        <indistinguishable_peptide peptide_sequence="YVRPPVVVGDVSRPHAMSVK">
          <modification_info mod_nterm_mass="0" mod_cterm_mass="0" modified_peptide="YVRPPVVVGDVSRPHAM[147.03542]SVK">
            <mod_aminoacid_mass position="17" mass="147.03542" />
          </modification_info>
        </indistinguishable_peptide>
      </peptide>
      <peptide peptide_sequence="EALSVNAAAIK" charge="2" initial_probability="2.22" weight="1086.61504" is_nondegenerate_evidence="" n_enzymatic_termini="" n_instances="" is_contributing_evidence="Y">
        <peptide_parent_protein protein_name="C4QZU2" />
      </peptide>
      <peptide peptide_sequence="NDMVQYFGEQLK" charge="2" initial_probability="4.19" weight="1487.68352" is_nondegenerate_evidence="" n_enzymatic_termini="" n_instances="" is_contributing_evidence="Y">
        <modification_info>
          <mod_aminoacid_mass position="3" mass="147.03542" />
        </modification_info>
        <peptide_parent_protein protein_name="C4QZU2" />
        <indistinguishable_peptide peptide_sequence="NDMVQYFGEQLK">
          <modification_info mod_nterm_mass="0" mod_cterm_mass="0" modified_peptide="NDM[147.03542]VQYFGEQLK">
            <mod_aminoacid_mass position="3" mass="147.03542" />
          </modification_info>
        </indistinguishable_peptide>
        <indistinguishable_peptide peptide_sequence="NDMVQYFGEQLK">
          <modification_info mod_nterm_mass="0" mod_cterm_mass="0" modified_peptide="NDM[147.03542]VQYFGEQLK">
            <mod_aminoacid_mass position="3" mass="147.03542" />
          </modification_info>
        </indistinguishable_peptide>
      </peptide>
      <peptide peptide_sequence="AVDVTALEMVK" charge="2" initial_probability="4.19" weight="1191.6281" is_nondegenerate_evidence="" n_enzymatic_termini="" n_instances="" is_contributing_evidence="Y">
        <modification_info>
          <mod_aminoacid_mass position="9" mass="147.03542" />
        </modification_info>
        <peptide_parent_protein protein_name="C4QZU2" />
        <indistinguishable_peptide peptide_sequence="AVDVTALEMVK">
          <modification_info mod_nterm_mass="0" mod_cterm_mass="0" modified_peptide="AVDVTALEM[147.03542]VK">
            <mod_aminoacid_mass position="9" mass="147.03542" />
          </modification_info>
        </indistinguishable_peptide>
        <indistinguishable_peptide peptide_sequence="AVDVTALEMVK">
          <modification_info mod_nterm_mass="0" mod_cterm_mass="0" modified_peptide="AVDVTALEM[147.03542]VK">
            <mod_aminoacid_mass position="9" mass="147.03542" />
          </modification_info>
        </indistinguishable_peptide>
        <indistinguishable_peptide peptide_sequence="AVDVTALEMVK">
          <modification_info mod_nterm_mass="0" mod_cterm_mass="0" modified_peptide="AVDVTALEM[147.03542]VK">
            <mod_aminoacid_mass position="9" mass="147.03542" />
          </modification_info>
        </indistinguishable_peptide>
      </peptide>
      <peptide peptide_sequence="GEITAEQYDTFIK" charge="2" initial_probability="4.45" weight="1514.7354" is_nondegenerate_evidence="" n_enzymatic_termini="" n_instances="" is_contributing_evidence="Y">
        <peptide_parent_protein protein_name="C4QZU2" />
      </peptide>
      <peptide peptide_sequence="GMLTGPITVLR" charge="2" initial_probability="2.89" weight="1173.66496" is_nondegenerate_evidence="" n_enzymatic_termini="" n_instances="" is_contributing_evidence="Y">
        <modification_info>
          <mod_aminoacid_mass position="2" mass="147.03542" />
        </modification_info>
        <peptide_parent_protein protein_name="C4QZU2" />
      </peptide>
      <peptide peptide_sequence="VIVATSSSLLHTPVDLTNEK" charge="2" initial_probability="7.45" weight="2124.14946" is_nondegenerate_evidence="" n_enzymatic_termini="" n_instances="" is_contributing_evidence="Y">
        <peptide_parent_protein protein_name="C4QZU2" />
        <indistinguishable_peptide peptide_sequence="VIVATSSSLLHTPVDLTNEK" />
      </peptide>
      <peptide peptide_sequence="ALDADVVSIEFSK" charge="2" initial_probability="4.1" weight="1393.71929" is_nondegenerate_evidence="" n_enzymatic_termini="" n_instances="" is_contributing_evidence="Y">
        <peptide_parent_protein protein_name="C4QZU2" />
      </peptide>
      <peptide peptide_sequence="ADFSEAVAFVEK" charge="3" initial_probability="4.99" weight="1312.64042" is_nondegenerate_evidence="" n_enzymatic_termini="" n_instances="" is_contributing_evidence="Y">
        <peptide_parent_protein protein_name="C4QZU2" />
      </peptide>
      <peptide peptide_sequence="NWFSFATQK" charge="2" initial_probability="2.61" weight="1128.54534" is_nondegenerate_evidence="" n_enzymatic_termini="" n_instances="" is_contributing_evidence="Y">
        <peptide_parent_protein protein_name="C4QZU2" />
      </peptide>
      <peptide peptide_sequence="GLPVHGFHFDFVR" charge="3" initial_probability="0.64" weight="1527.7833" is_nondegenerate_evidence="" n_enzymatic_termini="" n_instances="" is_contributing_evidence="Y">
        <peptide_parent_protein protein_name="C4QZU2" />
      </peptide>
      <peptide peptide_sequence="VQALQLGLALR" charge="2" initial_probability="3.58" weight="1181.73418" is_nondegenerate_evidence="" n_enzymatic_termini="" n_instances="" is_contributing_evidence="Y">
        <peptide_parent_protein protein_name="C4QZU2" />
      </peptide>
      <peptide peptide_sequence="FQEEIGLDVLVHGEPER" charge="3" initial_probability="4.38" weight="1966.98575" is_nondegenerate_evidence="" n_enzymatic_termini="" n_instances="" is_contributing_evidence="Y">
        <peptide_parent_protein protein_name="C4QZU2" />
        <indistinguishable_peptide peptide_sequence="FQEEIGLDVLVHGEPER" />
        <indistinguishable_peptide peptide_sequence="FQEEIGLDVLVHGEPER" />
        <indistinguishable_peptide peptide_sequence="FQEEIGLDVLVHGEPER" />
        <indistinguishable_peptide peptide_sequence="FQEEIGLDVLVHGEPER" />
        <indistinguishable_peptide peptide_sequence="FQEEIGLDVLVHGEPER" />
        <indistinguishable_peptide peptide_sequence="FQEEIGLDVLVHGEPER" />
        <indistinguishable_peptide peptide_sequence="FQEEIGLDVLVHGEPER" />
        <indistinguishable_peptide peptide_sequence="FQEEIGLDVLVHGEPER" />
        <indistinguishable_peptide peptide_sequence="FQEEIGLDVLVHGEPER" />
      </peptide>
      <peptide peptide_sequence="LVVASYFGDVRPNLASIK" charge="3" initial_probability="2.05" weight="1949.08225" is_nondegenerate_evidence="" n_enzymatic_termini="" n_instances="" is_contributing_evidence="Y">
        <peptide_parent_protein protein_name="C4QZU2" />
      </peptide>
      <peptide peptide_sequence="ADKDSLDLEPISLLEK" charge="2" initial_probability="5.37" weight="1785.94682" is_nondegenerate_evidence="" n_enzymatic_termini="" n_instances="" is_contributing_evidence="Y">
        <peptide_parent_protein protein_name="C4QZU2" />
        <indistinguishable_peptide peptide_sequence="ADKDSLDLEPISLLEK" />
      </peptide>
      <peptide peptide_sequence="ILPVYAELLAK" charge="2" initial_probability="2.23" weight="1229.74797" is_nondegenerate_evidence="" n_enzymatic_termini="" n_instances="" is_contributing_evidence="Y">
        <peptide_parent_protein protein_name="C4QZU2" />
        <indistinguishable_peptide peptide_sequence="ILPVYAELLAK" />
      </peptide>
      <peptide peptide_sequence="DSLDLEPISLLEK" charge="2" initial_probability="3.37" weight="1471.78789" is_nondegenerate_evidence="" n_enzymatic_termini="" n_instances="" is_contributing_evidence="Y">
        <peptide_parent_protein protein_name="C4QZU2" />
      </peptide>
      <peptide peptide_sequence="DEVNDLEAASVEVIQVDEPAIR" charge="3" initial_probability="5.54" weight="2411.19229" is_nondegenerate_evidence="" n_enzymatic_termini="" n_instances="" is_contributing_evidence="Y">
        <peptide_parent_protein protein_name="C4QZU2" />
      </peptide>
      <peptide peptide_sequence="YELDPIDTLFAMGR" charge="2" initial_probability="4.72" weight="1656.7935" is_nondegenerate_evidence="" n_enzymatic_termini="" n_instances="" is_contributing_evidence="Y">
        <modification_info>
          <mod_aminoacid_mass position="12" mass="147.03542" />
        </modification_info>
        <peptide_parent_protein protein_name="C4QZU2" />
        <indistinguishable_peptide peptide_sequence="YELDPIDTLFAMGR">
          <modification_info mod_nterm_mass="0" mod_cterm_mass="0" modified_peptide="YELDPIDTLFAM[147.03542]GR">
            <mod_aminoacid_mass position="12" mass="147.03542" />
          </modification_info>
        </indistinguishable_peptide>
      </peptide>
      <peptide peptide_sequence="LSAAGATSVQIDEPILVLDLPEK" charge="3" initial_probability="6.33" weight="2379.30045" is_nondegenerate_evidence="" n_enzymatic_termini="" n_instances="" is_contributing_evidence="Y">
        <peptide_parent_protein protein_name="C4QZU2" />
        <indistinguishable_peptide peptide_sequence="LSAAGATSVQIDEPILVLDLPEK" />
        <indistinguishable_peptide peptide_sequence="LSAAGATSVQIDEPILVLDLPEK" />
        <indistinguishable_peptide peptide_sequence="LSAAGATSVQIDEPILVLDLPEK" />
        <indistinguishable_peptide peptide_sequence="LSAAGATSVQIDEPILVLDLPEK" />
        <indistinguishable_peptide peptide_sequence="LSAAGATSVQIDEPILVLDLPEK" />
      </peptide>
      <peptide peptide_sequence="FNLPLFPTTTIGSFPQTK" charge="3" initial_probability="4.21" weight="2009.07474" is_nondegenerate_evidence="" n_enzymatic_termini="" n_instances="" is_contributing_evidence="Y">
        <peptide_parent_protein protein_name="C4QZU2" />
        <indistinguishable_peptide peptide_sequence="FNLPLFPTTTIGSFPQTK" />
        <indistinguishable_peptide peptide_sequence="FNLPLFPTTTIGSFPQTK" />
      </peptide>
      <peptide peptide_sequence="YELDPIDTLFAMGR" charge="2" initial_probability="4.29" weight="1640.80351" is_nondegenerate_evidence="" n_enzymatic_termini="" n_instances="" is_contributing_evidence="Y">
        <peptide_parent_protein protein_name="C4QZU2" />
      </peptide>
    </protein>
  </protein_group>
  <protein_group group_number="6" probability="11.52">
    <protein protein_name="C4R0Z8" probability="11.52" n_indistinguishable_proteins="1" group_sibling_id="6">
      <annotation protein_description="Putative uncharacterized protein OS=Komagataella pastoris (strain GS115 / ATCC 20864) GN=PAS_chr2-1_0539 PE=4 SV=1 - [C4R0Z8_PICPG]" />
      <indistinguishable_protein protein_name="C4R0Z8">
        <annotation protein_description="Putative uncharacterized protein OS=Komagataella pastoris (strain GS115 / ATCC 20864) GN=PAS_chr2-1_0539 PE=4 SV=1 - [C4R0Z8_PICPG]" />
      </indistinguishable_protein>
      <peptide peptide_sequence="ISVTVVGDGINSGLR" charge="2" initial_probability="4.07" weight="1486.82085" is_nondegenerate_evidence="" n_enzymatic_termini="" n_instances="" is_contributing_evidence="Y">
        <peptide_parent_protein protein_name="C4R0Z8" />
      </peptide>
      <peptide peptide_sequence="DWGIVAGNLR" charge="2" initial_probability="3.52" weight="1100.58245" is_nondegenerate_evidence="" n_enzymatic_termini="" n_instances="" is_contributing_evidence="Y">
        <peptide_parent_protein protein_name="C4R0Z8" />
      </peptide>
      <peptide peptide_sequence="SGGSHFEAGPNAAGTPLDLILYEPSGFLVDAADASK" charge="4" initial_probability="3.94" weight="3574.74111" is_nondegenerate_evidence="" n_enzymatic_termini="" n_instances="" is_contributing_evidence="Y">
        <peptide_parent_protein protein_name="C4R0Z8" />
      </peptide>
    </protein>
  </protein_group>
  <protein_group group_number="7" probability="5.43">
    <protein protein_name="C4R2N5" probability="5.43" n_indistinguishable_proteins="1" group_sibling_id="7">
      <annotation protein_description="ATP synthase subunit beta OS=Komagataella pastoris (strain GS115 / ATCC 20864) GN=PAS_chr2-2_0165 PE=3 SV=1 - [C4R2N5_PICPG]" />
      <indistinguishable_protein protein_name="C4R2N5">
        <annotation protein_description="ATP synthase subunit beta OS=Komagataella pastoris (strain GS115 / ATCC 20864) GN=PAS_chr2-2_0165 PE=3 SV=1 - [C4R2N5_PICPG]" />
      </indistinguishable_protein>
      <peptide peptide_sequence="IGLFGGAGVGK" charge="2" initial_probability="2.5" weight="975.56182" is_nondegenerate_evidence="" n_enzymatic_termini="" n_instances="" is_contributing_evidence="Y">
        <peptide_parent_protein protein_name="C4R2N5" />
      </peptide>
      <peptide peptide_sequence="IINVIGEPIDER" charge="2" initial_probability="2.94" weight="1367.75261" is_nondegenerate_evidence="" n_enzymatic_termini="" n_instances="" is_contributing_evidence="Y">
        <peptide_parent_protein protein_name="C4R2N5" />
      </peptide>
    </protein>
  </protein_group>
  <protein_group group_number="8" probability="14.46">
    <protein protein_name="C4R201" probability="14.46" n_indistinguishable_proteins="1" group_sibling_id="8">
      <annotation protein_description="Zinc-dependent metallopeptidase yscII, may have a role in obtaining leucine from dipeptide substrate OS=Komagataella pastoris (strain GS115 / ATCC 20864) GN=PAS_chr2-2_0380 PE=4 SV=1 - [C4R201_PICPG]" />
      <indistinguishable_protein protein_name="C4R201">
        <annotation protein_description="Zinc-dependent metallopeptidase yscII, may have a role in obtaining leucine from dipeptide substrate OS=Komagataella pastoris (strain GS115 / ATCC 20864) GN=PAS_chr2-2_0380 PE=4 SV=1 - [C4R201_PICPG]" />
      </indistinguishable_protein>
      <peptide peptide_sequence="VNAEQAGIYR" charge="2" initial_probability="3.73" weight="1120.57341" is_nondegenerate_evidence="" n_enzymatic_termini="" n_instances="" is_contributing_evidence="Y">
        <peptide_parent_protein protein_name="C4R201" />
      </peptide>
      <peptide peptide_sequence="YIEADYNYR" charge="2" initial_probability="2.32" weight="1206.5396" is_nondegenerate_evidence="" n_enzymatic_termini="" n_instances="" is_contributing_evidence="Y">
        <peptide_parent_protein protein_name="C4R201" />
      </peptide>
      <peptide peptide_sequence="TESSTDESLVLDSR" charge="2" initial_probability="4.55" weight="1538.71782" is_nondegenerate_evidence="" n_enzymatic_termini="" n_instances="" is_contributing_evidence="Y">
        <peptide_parent_protein protein_name="C4R201" />
      </peptide>
      <peptide peptide_sequence="YLTTGDVTPEEDTTIYPVFLGLK" charge="3" initial_probability="3.86" weight="2572.30844" is_nondegenerate_evidence="" n_enzymatic_termini="" n_instances="" is_contributing_evidence="Y">
        <peptide_parent_protein protein_name="C4R201" />
      </peptide>
    </protein>
  </protein_group>
  <protein_group group_number="9" probability="78.66">
    <protein protein_name="C4R0U2" probability="78.66" n_indistinguishable_proteins="1" group_sibling_id="9">
      <annotation protein_description="Fusion protein, identical to Rpl40Bp OS=Komagataella pastoris (strain GS115 / ATCC 20864) GN=PAS_chr2-1_0486 PE=4 SV=1 - [C4R0U2_PICPG]" />
      <indistinguishable_protein protein_name="C4R0U2">
        <annotation protein_description="Fusion protein, identical to Rpl40Bp OS=Komagataella pastoris (strain GS115 / ATCC 20864) GN=PAS_chr2-1_0486 PE=4 SV=1 - [C4R0U2_PICPG]" />
      </indistinguishable_protein>
      <peptide peptide_sequence="TLSDYNIQK" charge="2" initial_probability="2.57" weight="1081.55168" is_nondegenerate_evidence="" n_enzymatic_termini="" n_instances="" is_contributing_evidence="Y">
        <peptide_parent_protein protein_name="C4R8V1" />
        <peptide_parent_protein protein_name="C4R0U2" />
        <peptide_parent_protein protein_name="C4R5D4" />
        <indistinguishable_peptide peptide_sequence="TLSDYNIQK" />
      </peptide>
      <peptide peptide_sequence="LIFAGK" charge="2" initial_probability="0.86" weight="648.40734" is_nondegenerate_evidence="" n_enzymatic_termini="" n_instances="" is_contributing_evidence="Y">
        <peptide_parent_protein protein_name="C4R8V1" />
        <peptide_parent_protein protein_name="C4R0U2" />
        <peptide_parent_protein protein_name="C4R5D4" />
      </peptide>
      <peptide peptide_sequence="ESTLHLVLR" charge="2" initial_probability="2.42" weight="1067.6209" is_nondegenerate_evidence="" n_enzymatic_termini="" n_instances="" is_contributing_evidence="Y">
        <peptide_parent_protein protein_name="C4R8V1" />
        <peptide_parent_protein protein_name="C4R0U2" />
        <peptide_parent_protein protein_name="C4R5D4" />
      </peptide>
      <peptide peptide_sequence="TITLEVESSDTIDNVK" charge="2" initial_probability="6.02" weight="1763.88774" is_nondegenerate_evidence="" n_enzymatic_termini="" n_instances="" is_contributing_evidence="Y">
        <peptide_parent_protein protein_name="C4R8V1" />
        <peptide_parent_protein protein_name="C4R0U2" />
        <peptide_parent_protein protein_name="C4R5D4" />
        <indistinguishable_peptide peptide_sequence="TITLEVESSDTIDNVK" />
        <indistinguishable_peptide peptide_sequence="TITLEVESSDTIDNVK" />
        <indistinguishable_peptide peptide_sequence="TITLEVESSDTIDNVK" />
        <indistinguishable_peptide peptide_sequence="TITLEVESSDTIDNVK" />
        <indistinguishable_peptide peptide_sequence="TITLEVESSDTIDNVK" />
        <indistinguishable_peptide peptide_sequence="TITLEVESSDTIDNVK" />
        <indistinguishable_peptide peptide_sequence="TITLEVESSDTIDNVK" />
        <indistinguishable_peptide peptide_sequence="TITLEVESSDTIDNVK" />
        <indistinguishable_peptide peptide_sequence="TITLEVESSDTIDNVK" />
        <indistinguishable_peptide peptide_sequence="TITLEVESSDTIDNVK" />
        <indistinguishable_peptide peptide_sequence="TITLEVESSDTIDNVK" />
        <indistinguishable_peptide peptide_sequence="TITLEVESSDTIDNVK" />
        <indistinguishable_peptide peptide_sequence="TITLEVESSDTIDNVK" />
      </peptide>
    </protein>
  </protein_group>
  <protein_group group_number="10" probability="32.85">
    <protein protein_name="C4R312" probability="32.85" n_indistinguishable_proteins="1" group_sibling_id="10">
      <annotation protein_description="Dihydrolipoyl dehydrogenase OS=Komagataella pastoris (strain GS115 / ATCC 20864) GN=PAS_chr2-2_0048 PE=3 SV=1 - [C4R312_PICPG]" />
      <indistinguishable_protein protein_name="C4R312">
        <annotation protein_description="Dihydrolipoyl dehydrogenase OS=Komagataella pastoris (strain GS115 / ATCC 20864) GN=PAS_chr2-2_0048 PE=3 SV=1 - [C4R312_PICPG]" />
      </indistinguishable_protein>
      <peptide peptide_sequence="EAALGTFDK" charge="2" initial_probability="2.27" weight="951.47789" is_nondegenerate_evidence="" n_enzymatic_termini="" n_instances="" is_contributing_evidence="Y">
        <peptide_parent_protein protein_name="C4R312" />
      </peptide>
      <peptide peptide_sequence="GTLVIDSEYR" charge="2" initial_probability="3.24" weight="1152.58818" is_nondegenerate_evidence="" n_enzymatic_termini="" n_instances="" is_contributing_evidence="Y">
        <peptide_parent_protein protein_name="C4R312" />
      </peptide>
      <peptide peptide_sequence="IVTSTGALDLK" charge="2" initial_probability="3.1" weight="1117.64556" is_nondegenerate_evidence="" n_enzymatic_termini="" n_instances="" is_contributing_evidence="Y">
        <peptide_parent_protein protein_name="C4R312" />
      </peptide>
      <peptide peptide_sequence="VGSEVTIIEYR" charge="2" initial_probability="4.33" weight="1265.67314" is_nondegenerate_evidence="" n_enzymatic_termini="" n_instances="" is_contributing_evidence="Y">
        <peptide_parent_protein protein_name="C4R312" />
      </peptide>
      <peptide peptide_sequence="GSGSFVDEHTINVDPVEGGDK" charge="3" initial_probability="3.55" weight="2158.98539" is_nondegenerate_evidence="" n_enzymatic_termini="" n_instances="" is_contributing_evidence="Y">
        <peptide_parent_protein protein_name="C4R312" />
      </peptide>
      <peptide peptide_sequence="VIGDVTFGPMLAHK" charge="3" initial_probability="1.37" weight="1500.78586" is_nondegenerate_evidence="" n_enzymatic_termini="" n_instances="" is_contributing_evidence="Y">
        <modification_info>
          <mod_aminoacid_mass position="10" mass="147.03542" />
        </modification_info>
        <peptide_parent_protein protein_name="C4R312" />
      </peptide>
      <peptide peptide_sequence="VGEVVNIEIETTK" charge="2" initial_probability="3.56" weight="1430.77214" is_nondegenerate_evidence="" n_enzymatic_termini="" n_instances="" is_contributing_evidence="Y">
        <peptide_parent_protein protein_name="C4R312" />
      </peptide>
      <peptide peptide_sequence="GSGSFVDEHTINVDPVEGGDKVELK" charge="4" initial_probability="3.92" weight="2628.27456" is_nondegenerate_evidence="" n_enzymatic_termini="" n_instances="" is_contributing_evidence="Y">
        <peptide_parent_protein protein_name="C4R312" />
      </peptide>
      <peptide peptide_sequence="HDVVVIGGGPGGYVAAIK" charge="3" initial_probability="4.75" weight="1708.93558" is_nondegenerate_evidence="" n_enzymatic_termini="" n_instances="" is_contributing_evidence="Y">
        <peptide_parent_protein protein_name="C4R312" />
      </peptide>
      <peptide peptide_sequence="RPYTEGLNAEAIGLDFDNR" charge="3" initial_probability="4.13" weight="2151.04483" is_nondegenerate_evidence="" n_enzymatic_termini="" n_instances="" is_contributing_evidence="Y">
        <peptide_parent_protein protein_name="C4R312" />
      </peptide>
    </protein>
  </protein_group>
  <protein_group group_number="11" probability="71.77">
    <protein protein_name="C4QYZ6" probability="71.77" n_indistinguishable_proteins="1" group_sibling_id="11">
      <annotation protein_description="Vacuolar aminopeptidase Y, processed to mature form by Prb1p OS=Komagataella pastoris (strain GS115 / ATCC 20864) GN=PAS_chr1-4_0611 PE=4 SV=1 - [C4QYZ6_PICPG]" />
      <indistinguishable_protein protein_name="C4QYZ6">
        <annotation protein_description="Vacuolar aminopeptidase Y, processed to mature form by Prb1p OS=Komagataella pastoris (strain GS115 / ATCC 20864) GN=PAS_chr1-4_0611 PE=4 SV=1 - [C4QYZ6_PICPG]" />
      </indistinguishable_protein>
      <peptide peptide_sequence="LIAHSVATYAK" charge="2" initial_probability="3.25" weight="1173.66326" is_nondegenerate_evidence="" n_enzymatic_termini="" n_instances="" is_contributing_evidence="Y">
        <peptide_parent_protein protein_name="C4QYZ6" />
        <indistinguishable_peptide peptide_sequence="LIAHSVATYAK" />
      </peptide>
      <peptide peptide_sequence="VAHGSVFEYGHPTR" charge="2" initial_probability="4.29" weight="1556.75957" is_nondegenerate_evidence="" n_enzymatic_termini="" n_instances="" is_contributing_evidence="Y">
        <peptide_parent_protein protein_name="C4QYZ6" />
        <indistinguishable_peptide peptide_sequence="VAHGSVFEYGHPTR" />
        <indistinguishable_peptide peptide_sequence="VAHGSVFEYGHPTR" />
        <indistinguishable_peptide peptide_sequence="VAHGSVFEYGHPTR" />
      </peptide>
      <peptide peptide_sequence="SDYDGFIK" charge="2" initial_probability="1.79" weight="944.43608" is_nondegenerate_evidence="" n_enzymatic_termini="" n_instances="" is_contributing_evidence="Y">
        <peptide_parent_protein protein_name="C4QYZ6" />
      </peptide>
      <peptide peptide_sequence="AALIYNNVPGSAK" charge="2" initial_probability="3.64" weight="1317.71587" is_nondegenerate_evidence="" n_enzymatic_termini="" n_instances="" is_contributing_evidence="Y">
        <peptide_parent_protein protein_name="C4QYZ6" />
      </peptide>
      <peptide peptide_sequence="SGIPGGGIATGAEGLK" charge="2" initial_probability="3.5" weight="1384.74382" is_nondegenerate_evidence="" n_enzymatic_termini="" n_instances="" is_contributing_evidence="Y">
        <peptide_parent_protein protein_name="C4QYZ6" />
      </peptide>
      <peptide peptide_sequence="IEASYLFK" charge="2" initial_probability="2.16" weight="970.523" is_nondegenerate_evidence="" n_enzymatic_termini="" n_instances="" is_contributing_evidence="Y">
        <peptide_parent_protein protein_name="C4QYZ6" />
      </peptide>
      <peptide peptide_sequence="SLDGFPLR" charge="2" initial_probability="2.25" weight="904.489" is_nondegenerate_evidence="" n_enzymatic_termini="" n_instances="" is_contributing_evidence="Y">
        <peptide_parent_protein protein_name="C4QYZ6" />
      </peptide>
      <peptide peptide_sequence="GTLGAPTPHQVPSLSLSQEDGEAVK" charge="3" initial_probability="4.33" weight="2518.27823" is_nondegenerate_evidence="" n_enzymatic_termini="" n_instances="" is_contributing_evidence="Y">
        <peptide_parent_protein protein_name="C4QYZ6" />
      </peptide>
      <peptide peptide_sequence="SFSLTINGVAPK" charge="2" initial_probability="3.87" weight="1233.68181" is_nondegenerate_evidence="" n_enzymatic_termini="" n_instances="" is_contributing_evidence="Y">
        <peptide_parent_protein protein_name="C4QYZ6" />
      </peptide>
      <peptide peptide_sequence="WELKPEVDSAALQSAVNELDLK" charge="3" initial_probability="4.75" weight="2455.26706" is_nondegenerate_evidence="" n_enzymatic_termini="" n_instances="" is_contributing_evidence="Y">
        <peptide_parent_protein protein_name="C4QYZ6" />
        <indistinguishable_peptide peptide_sequence="WELKPEVDSAALQSAVNELDLK" />
      </peptide>
      <peptide peptide_sequence="HYYDVDVQPFEAFTGILK" charge="2" initial_probability="4.68" weight="2142.05156" is_nondegenerate_evidence="" n_enzymatic_termini="" n_instances="" is_contributing_evidence="Y">
        <peptide_parent_protein protein_name="C4QYZ6" />
        <indistinguishable_peptide peptide_sequence="HYYDVDVQPFEAFTGILK" />
        <indistinguishable_peptide peptide_sequence="HYYDVDVQPFEAFTGILK" />
        <indistinguishable_peptide peptide_sequence="HYYDVDVQPFEAFTGILK" />
        <indistinguishable_peptide peptide_sequence="HYYDVDVQPFEAFTGILK" />
      </peptide>
      <peptide peptide_sequence="QLLTSGSVIATVAVDSYVK" charge="2" initial_probability="2.34" weight="1951.07158" is_nondegenerate_evidence="" n_enzymatic_termini="" n_instances="" is_contributing_evidence="Y">
        <peptide_parent_protein protein_name="C4QYZ6" />
      </peptide>
    </protein>
  </protein_group>
  <protein_group group_number="12" probability="7.8">
    <protein protein_name="C4R1N7" probability="7.8" n_indistinguishable_proteins="1" group_sibling_id="12">
      <annotation protein_description="Calmodulin OS=Komagataella pastoris (strain GS115 / ATCC 20864) GN=PAS_chr2-1_0758 PE=4 SV=1 - [C4R1N7_PICPG]" />
      <indistinguishable_protein protein_name="C4R1N7">
        <annotation protein_description="Calmodulin OS=Komagataella pastoris (strain GS115 / ATCC 20864) GN=PAS_chr2-1_0758 PE=4 SV=1 - [C4R1N7_PICPG]" />
      </indistinguishable_protein>
      <peptide peptide_sequence="EADTNNDGVIDIK" charge="2" initial_probability="3.54" weight="1403.66484" is_nondegenerate_evidence="" n_enzymatic_termini="" n_instances="" is_contributing_evidence="Y">
        <peptide_parent_protein protein_name="C4R1N7" />
      </peptide>
      <peptide peptide_sequence="SLGQTPTESELNDLIR" charge="2" initial_probability="4.26" weight="1772.90068" is_nondegenerate_evidence="" n_enzymatic_termini="" n_instances="" is_contributing_evidence="Y">
        <peptide_parent_protein protein_name="C4R1N7" />
      </peptide>
    </protein>
  </protein_group>
  <protein_group group_number="13" probability="78.66">
    <protein protein_name="C4R5D4" probability="78.66" n_indistinguishable_proteins="1" group_sibling_id="13">
      <annotation protein_description="Fusion protein that is cleaved to yield a ribosomal protein of the small (40S) subunit and ubiquitin OS=Komagataella pastoris (strain GS115 / ATCC 20864) GN=PAS_chr3_0722 PE=4 SV=1 - [C4R5D4_PICPG]" />
      <indistinguishable_protein protein_name="C4R5D4">
        <annotation protein_description="Fusion protein that is cleaved to yield a ribosomal protein of the small (40S) subunit and ubiquitin OS=Komagataella pastoris (strain GS115 / ATCC 20864) GN=PAS_chr3_0722 PE=4 SV=1 - [C4R5D4_PICPG]" />
      </indistinguishable_protein>
      <peptide peptide_sequence="TLSDYNIQK" charge="2" initial_probability="2.57" weight="1081.55168" is_nondegenerate_evidence="" n_enzymatic_termini="" n_instances="" is_contributing_evidence="Y">
        <peptide_parent_protein protein_name="C4R8V1" />
        <peptide_parent_protein protein_name="C4R0U2" />
        <peptide_parent_protein protein_name="C4R5D4" />
        <indistinguishable_peptide peptide_sequence="TLSDYNIQK" />
      </peptide>
      <peptide peptide_sequence="LIFAGK" charge="2" initial_probability="0.86" weight="648.40734" is_nondegenerate_evidence="" n_enzymatic_termini="" n_instances="" is_contributing_evidence="Y">
        <peptide_parent_protein protein_name="C4R8V1" />
        <peptide_parent_protein protein_name="C4R0U2" />
        <peptide_parent_protein protein_name="C4R5D4" />
      </peptide>
      <peptide peptide_sequence="ESTLHLVLR" charge="2" initial_probability="2.42" weight="1067.6209" is_nondegenerate_evidence="" n_enzymatic_termini="" n_instances="" is_contributing_evidence="Y">
        <peptide_parent_protein protein_name="C4R8V1" />
        <peptide_parent_protein protein_name="C4R0U2" />
        <peptide_parent_protein protein_name="C4R5D4" />
      </peptide>
      <peptide peptide_sequence="TITLEVESSDTIDNVK" charge="2" initial_probability="6.02" weight="1763.88774" is_nondegenerate_evidence="" n_enzymatic_termini="" n_instances="" is_contributing_evidence="Y">
        <peptide_parent_protein protein_name="C4R8V1" />
        <peptide_parent_protein protein_name="C4R0U2" />
        <peptide_parent_protein protein_name="C4R5D4" />
        <indistinguishable_peptide peptide_sequence="TITLEVESSDTIDNVK" />
        <indistinguishable_peptide peptide_sequence="TITLEVESSDTIDNVK" />
        <indistinguishable_peptide peptide_sequence="TITLEVESSDTIDNVK" />
        <indistinguishable_peptide peptide_sequence="TITLEVESSDTIDNVK" />
        <indistinguishable_peptide peptide_sequence="TITLEVESSDTIDNVK" />
        <indistinguishable_peptide peptide_sequence="TITLEVESSDTIDNVK" />
        <indistinguishable_peptide peptide_sequence="TITLEVESSDTIDNVK" />
        <indistinguishable_peptide peptide_sequence="TITLEVESSDTIDNVK" />
        <indistinguishable_peptide peptide_sequence="TITLEVESSDTIDNVK" />
        <indistinguishable_peptide peptide_sequence="TITLEVESSDTIDNVK" />
        <indistinguishable_peptide peptide_sequence="TITLEVESSDTIDNVK" />
        <indistinguishable_peptide peptide_sequence="TITLEVESSDTIDNVK" />
        <indistinguishable_peptide peptide_sequence="TITLEVESSDTIDNVK" />
      </peptide>
    </protein>
  </protein_group>
  <protein_group group_number="14" probability="835.36">
    <protein protein_name="75150432" probability="835.36" n_indistinguishable_proteins="1" group_sibling_id="14">
      <annotation protein_description="RecName: Full=Tetrahydrocannabinolic acid synthase;" />
      <indistinguishable_protein protein_name="75150432">
        <annotation protein_description="RecName: Full=Tetrahydrocannabinolic acid synthase;" />
      </indistinguishable_protein>
      <peptide peptide_sequence="QEDNEK" charge="2" initial_probability="1.84" weight="762.32665" is_nondegenerate_evidence="" n_enzymatic_termini="" n_instances="" is_contributing_evidence="Y">
        <peptide_parent_protein protein_name="75150432" />
      </peptide>
      <peptide peptide_sequence="TNHASPNNYTQAR" charge="3" initial_probability="2.29" weight="1473.68497" is_nondegenerate_evidence="" n_enzymatic_termini="" n_instances="" is_contributing_evidence="Y">
        <peptide_parent_protein protein_name="75150432" />
        <indistinguishable_peptide peptide_sequence="TNHASPNNYTQAR" />
      </peptide>
      <peptide peptide_sequence="KNMEIHGLVK" charge="3" initial_probability="3.76" weight="1184.64557" is_nondegenerate_evidence="" n_enzymatic_termini="" n_instances="" is_contributing_evidence="Y">
        <modification_info>
          <mod_aminoacid_mass position="3" mass="147.03542" />
        </modification_info>
        <peptide_parent_protein protein_name="75150432" />
        <indistinguishable_peptide peptide_sequence="KNMEIHGLVK">
          <modification_info mod_nterm_mass="0" mod_cterm_mass="0" modified_peptide="KNM[147.03542]EIHGLVK">
            <mod_aminoacid_mass position="3" mass="147.03542" />
          </modification_info>
        </indistinguishable_peptide>
        <indistinguishable_peptide peptide_sequence="KNMEIHGLVK">
          <modification_info mod_nterm_mass="0" mod_cterm_mass="0" modified_peptide="KNM[147.03542]EIHGLVK">
            <mod_aminoacid_mass position="3" mass="147.03542" />
          </modification_info>
        </indistinguishable_peptide>
        <indistinguishable_peptide peptide_sequence="KNMEIHGLVK">
          <modification_info mod_nterm_mass="0" mod_cterm_mass="0" modified_peptide="KNM[147.03542]EIHGLVK">
            <mod_aminoacid_mass position="3" mass="147.03542" />
          </modification_info>
        </indistinguishable_peptide>
        <indistinguishable_peptide peptide_sequence="KNMEIHGLVK">
          <modification_info mod_nterm_mass="0" mod_cterm_mass="0" modified_peptide="KNM[147.03542]EIHGLVK">
            <mod_aminoacid_mass position="3" mass="147.03542" />
          </modification_info>
        </indistinguishable_peptide>
        <indistinguishable_peptide peptide_sequence="KNMEIHGLVK">
          <modification_info mod_nterm_mass="0" mod_cterm_mass="0" modified_peptide="KNM[147.03542]EIHGLVK">
            <mod_aminoacid_mass position="3" mass="147.03542" />
          </modification_info>
        </indistinguishable_peptide>
        <indistinguishable_peptide peptide_sequence="KNMEIHGLVK">
          <modification_info mod_nterm_mass="0" mod_cterm_mass="0" modified_peptide="KNM[147.03542]EIHGLVK">
            <mod_aminoacid_mass position="3" mass="147.03542" />
          </modification_info>
        </indistinguishable_peptide>
        <indistinguishable_peptide peptide_sequence="KNMEIHGLVK">
          <modification_info mod_nterm_mass="0" mod_cterm_mass="0" modified_peptide="KNM[147.03542]EIHGLVK">
            <mod_aminoacid_mass position="3" mass="147.03542" />
          </modification_info>
        </indistinguishable_peptide>
        <indistinguishable_peptide peptide_sequence="KNMEIHGLVK">
          <modification_info mod_nterm_mass="0" mod_cterm_mass="0" modified_peptide="KNM[147.03542]EIHGLVK">
            <mod_aminoacid_mass position="3" mass="147.03542" />
          </modification_info>
        </indistinguishable_peptide>
      </peptide>
      <peptide peptide_sequence="KPIPETAMVK" charge="3" initial_probability="2.61" weight="1129.62906" is_nondegenerate_evidence="" n_enzymatic_termini="" n_instances="" is_contributing_evidence="Y">
        <modification_info>
          <mod_aminoacid_mass position="8" mass="147.03542" />
        </modification_info>
        <peptide_parent_protein protein_name="75150432" />
        <indistinguishable_peptide peptide_sequence="KPIPETAMVK">
          <modification_info mod_nterm_mass="0" mod_cterm_mass="0" modified_peptide="KPIPETAM[147.03542]VK">
            <mod_aminoacid_mass position="8" mass="147.03542" />
          </modification_info>
        </indistinguishable_peptide>
        <indistinguishable_peptide peptide_sequence="KPIPETAMVK">
          <modification_info mod_nterm_mass="0" mod_cterm_mass="0" modified_peptide="KPIPETAM[147.03542]VK">
            <mod_aminoacid_mass position="8" mass="147.03542" />
          </modification_info>
        </indistinguishable_peptide>
        <indistinguishable_peptide peptide_sequence="KPIPETAMVK">
          <modification_info mod_nterm_mass="0" mod_cterm_mass="0" modified_peptide="KPIPETAM[147.03542]VK">
            <mod_aminoacid_mass position="8" mass="147.03542" />
          </modification_info>
        </indistinguishable_peptide>
        <indistinguishable_peptide peptide_sequence="KPIPETAMVK">
          <modification_info mod_nterm_mass="0" mod_cterm_mass="0" modified_peptide="KPIPETAM[147.03542]VK">
            <mod_aminoacid_mass position="8" mass="147.03542" />
          </modification_info>
        </indistinguishable_peptide>
        <indistinguishable_peptide peptide_sequence="KPIPETAMVK">
          <modification_info mod_nterm_mass="0" mod_cterm_mass="0" modified_peptide="KPIPETAM[147.03542]VK">
            <mod_aminoacid_mass position="8" mass="147.03542" />
          </modification_info>
        </indistinguishable_peptide>
      </peptide>
      <peptide peptide_sequence="DLDLGK" charge="2" initial_probability="1.67" weight="660.35619" is_nondegenerate_evidence="" n_enzymatic_termini="" n_instances="" is_contributing_evidence="Y">
        <peptide_parent_protein protein_name="75150432" />
      </peptide>
      <peptide peptide_sequence="NMEIHGLVK" charge="2" initial_probability="2.94" weight="1056.55022" is_nondegenerate_evidence="" n_enzymatic_termini="" n_instances="" is_contributing_evidence="Y">
        <modification_info>
          <mod_aminoacid_mass position="2" mass="147.03542" />
        </modification_info>
        <peptide_parent_protein protein_name="75150432" />
        <indistinguishable_peptide peptide_sequence="NMEIHGLVK">
          <modification_info mod_nterm_mass="0" mod_cterm_mass="0" modified_peptide="NM[147.03542]EIHGLVK">
            <mod_aminoacid_mass position="2" mass="147.03542" />
          </modification_info>
        </indistinguishable_peptide>
        <indistinguishable_peptide peptide_sequence="NMEIHGLVK">
          <modification_info mod_nterm_mass="0" mod_cterm_mass="0" modified_peptide="NM[147.03542]EIHGLVK">
            <mod_aminoacid_mass position="2" mass="147.03542" />
          </modification_info>
        </indistinguishable_peptide>
        <indistinguishable_peptide peptide_sequence="NMEIHGLVK">
          <modification_info mod_nterm_mass="0" mod_cterm_mass="0" modified_peptide="NM[147.03542]EIHGLVK">
            <mod_aminoacid_mass position="2" mass="147.03542" />
          </modification_info>
        </indistinguishable_peptide>
        <indistinguishable_peptide peptide_sequence="NMEIHGLVK">
          <modification_info mod_nterm_mass="0" mod_cterm_mass="0" modified_peptide="NM[147.03542]EIHGLVK">
            <mod_aminoacid_mass position="2" mass="147.03542" />
          </modification_info>
        </indistinguishable_peptide>
        <indistinguishable_peptide peptide_sequence="NMEIHGLVK">
          <modification_info mod_nterm_mass="0" mod_cterm_mass="0" modified_peptide="NM[147.03542]EIHGLVK">
            <mod_aminoacid_mass position="2" mass="147.03542" />
          </modification_info>
        </indistinguishable_peptide>
        <indistinguishable_peptide peptide_sequence="NMEIHGLVK">
          <modification_info mod_nterm_mass="0" mod_cterm_mass="0" modified_peptide="NM[147.03542]EIHGLVK">
            <mod_aminoacid_mass position="2" mass="147.03542" />
          </modification_info>
        </indistinguishable_peptide>
      </peptide>
      <peptide peptide_sequence="HINWVR" charge="2" initial_probability="1.95" weight="824.45238" is_nondegenerate_evidence="" n_enzymatic_termini="" n_instances="" is_contributing_evidence="Y">
        <peptide_parent_protein protein_name="75150432" />
      </peptide>
      <peptide peptide_sequence="TAFSIK" charge="2" initial_probability="1.59" weight="666.38243" is_nondegenerate_evidence="" n_enzymatic_termini="" n_instances="" is_contributing_evidence="Y">
        <peptide_parent_protein protein_name="75150432" />
      </peptide>
      <peptide peptide_sequence="KNMEIHGLVK" charge="3" initial_probability="3.9" weight="1168.65131" is_nondegenerate_evidence="" n_enzymatic_termini="" n_instances="" is_contributing_evidence="Y">
        <peptide_parent_protein protein_name="75150432" />
      </peptide>
      <peptide peptide_sequence="KPIPETAMVK" charge="3" initial_probability="3.06" weight="1113.63407" is_nondegenerate_evidence="" n_enzymatic_termini="" n_instances="" is_contributing_evidence="Y">
        <peptide_parent_protein protein_name="75150432" />
      </peptide>
      <peptide peptide_sequence="NEQSIPPLPPHHH" charge="3" initial_probability="3.75" weight="1502.75104" is_nondegenerate_evidence="" n_enzymatic_termini="" n_instances="" is_contributing_evidence="Y">
        <peptide_parent_protein protein_name="75150432" />
        <indistinguishable_peptide peptide_sequence="NEQSIPPLPPHHH" />
        <indistinguishable_peptide peptide_sequence="NEQSIPPLPPHHH" />
        <indistinguishable_peptide peptide_sequence="NEQSIPPLPPHHH" />
        <indistinguishable_peptide peptide_sequence="NEQSIPPLPPHHH" />
        <indistinguishable_peptide peptide_sequence="NEQSIPPLPPHHH" />
        <indistinguishable_peptide peptide_sequence="NEQSIPPLPPHHH" />
        <indistinguishable_peptide peptide_sequence="NEQSIPPLPPHHH" />
        <indistinguishable_peptide peptide_sequence="NEQSIPPLPPHHH" />
        <indistinguishable_peptide peptide_sequence="NEQSIPPLPPHHH" />
        <indistinguishable_peptide peptide_sequence="NEQSIPPLPPHHH" />
        <indistinguishable_peptide peptide_sequence="NEQSIPPLPPHHH" />
      </peptide>
      <peptide peptide_sequence="VGLQIR" charge="2" initial_probability="2.29" weight="685.43559" is_nondegenerate_evidence="" n_enzymatic_termini="" n_instances="" is_contributing_evidence="Y">
        <peptide_parent_protein protein_name="75150432" />
        <indistinguishable_peptide peptide_sequence="VGLQIR" />
      </peptide>
      <peptide peptide_sequence="EILLDR" charge="2" initial_probability="1.13" weight="758.44011" is_nondegenerate_evidence="" n_enzymatic_termini="" n_instances="" is_contributing_evidence="Y">
        <peptide_parent_protein protein_name="75150432" />
      </peptide>
      <peptide peptide_sequence="WQNIAYK" charge="2" initial_probability="2.38" weight="922.4771" is_nondegenerate_evidence="" n_enzymatic_termini="" n_instances="" is_contributing_evidence="Y">
        <peptide_parent_protein protein_name="75150432" />
        <indistinguishable_peptide peptide_sequence="WQNIAYK" />
        <indistinguishable_peptide peptide_sequence="WQNIAYK" />
        <indistinguishable_peptide peptide_sequence="WQNIAYK" />
        <indistinguishable_peptide peptide_sequence="WQNIAYK" />
      </peptide>
      <peptide peptide_sequence="NMEIHGLVK" charge="2" initial_probability="2.55" weight="1040.55486" is_nondegenerate_evidence="" n_enzymatic_termini="" n_instances="" is_contributing_evidence="Y">
        <peptide_parent_protein protein_name="75150432" />
      </peptide>
      <peptide peptide_sequence="LDYVKKPIPETAMVK" charge="3" initial_probability="2.95" weight="1747.9614" is_nondegenerate_evidence="" n_enzymatic_termini="" n_instances="" is_contributing_evidence="Y">
        <modification_info>
          <mod_aminoacid_mass position="13" mass="147.03542" />
        </modification_info>
        <peptide_parent_protein protein_name="75150432" />
      </peptide>
      <peptide peptide_sequence="IKLVAVPSK" charge="2" initial_probability="2.35" weight="954.63365" is_nondegenerate_evidence="" n_enzymatic_termini="" n_instances="" is_contributing_evidence="Y">
        <peptide_parent_protein protein_name="75150432" />
      </peptide>
      <peptide peptide_sequence="STIFSVK" charge="2" initial_probability="1.88" weight="781.44591" is_nondegenerate_evidence="" n_enzymatic_termini="" n_instances="" is_contributing_evidence="Y">
        <peptide_parent_protein protein_name="75150432" />
        <indistinguishable_peptide peptide_sequence="STIFSVK" />
        <indistinguishable_peptide peptide_sequence="STIFSVK" />
        <indistinguishable_peptide peptide_sequence="STIFSVK" />
      </peptide>
      <peptide peptide_sequence="LAYLNYR" charge="2" initial_probability="2.2" weight="912.4948" is_nondegenerate_evidence="" n_enzymatic_termini="" n_instances="" is_contributing_evidence="Y">
        <peptide_parent_protein protein_name="75150432" />
        <indistinguishable_peptide peptide_sequence="LAYLNYR" />
      </peptide>
      <peptide peptide_sequence="TKVDPNNFFR" charge="3" initial_probability="2.89" weight="1237.63181" is_nondegenerate_evidence="" n_enzymatic_termini="" n_instances="" is_contributing_evidence="Y">
        <peptide_parent_protein protein_name="75150432" />
        <indistinguishable_peptide peptide_sequence="TKVDPNNFFR" />
      </peptide>
      <peptide peptide_sequence="VDPNNFFR" charge="2" initial_probability="2.28" weight="1008.48924" is_nondegenerate_evidence="" n_enzymatic_termini="" n_instances="" is_contributing_evidence="Y">
        <peptide_parent_protein protein_name="75150432" />
        <indistinguishable_peptide peptide_sequence="VDPNNFFR" />
      </peptide>
      <peptide peptide_sequence="YDKDLVLMTHFITK" charge="2" initial_probability="4.83" weight="1739.90239" is_nondegenerate_evidence="" n_enzymatic_termini="" n_instances="" is_contributing_evidence="Y">
        <modification_info>
          <mod_aminoacid_mass position="8" mass="147.03542" />
        </modification_info>
        <peptide_parent_protein protein_name="75150432" />
        <indistinguishable_peptide peptide_sequence="YDKDLVLMTHFITK">
          <modification_info mod_nterm_mass="0" mod_cterm_mass="0" modified_peptide="YDKDLVLM[147.03542]THFITK">
            <mod_aminoacid_mass position="8" mass="147.03542" />
          </modification_info>
        </indistinguishable_peptide>
        <indistinguishable_peptide peptide_sequence="YDKDLVLMTHFITK">
          <modification_info mod_nterm_mass="0" mod_cterm_mass="0" modified_peptide="YDKDLVLM[147.03542]THFITK">
            <mod_aminoacid_mass position="8" mass="147.03542" />
          </modification_info>
        </indistinguishable_peptide>
        <indistinguishable_peptide peptide_sequence="YDKDLVLMTHFITK">
          <modification_info mod_nterm_mass="0" mod_cterm_mass="0" modified_peptide="YDKDLVLM[147.03542]THFITK">
            <mod_aminoacid_mass position="8" mass="147.03542" />
          </modification_info>
        </indistinguishable_peptide>
        <indistinguishable_peptide peptide_sequence="YDKDLVLMTHFITK">
          <modification_info mod_nterm_mass="0" mod_cterm_mass="0" modified_peptide="YDKDLVLM[147.03542]THFITK">
            <mod_aminoacid_mass position="8" mass="147.03542" />
          </modification_info>
        </indistinguishable_peptide>
        <indistinguishable_peptide peptide_sequence="YDKDLVLMTHFITK">
          <modification_info mod_nterm_mass="0" mod_cterm_mass="0" modified_peptide="YDKDLVLM[147.03542]THFITK">
            <mod_aminoacid_mass position="8" mass="147.03542" />
          </modification_info>
        </indistinguishable_peptide>
        <indistinguishable_peptide peptide_sequence="YDKDLVLMTHFITK">
          <modification_info mod_nterm_mass="0" mod_cterm_mass="0" modified_peptide="YDKDLVLM[147.03542]THFITK">
            <mod_aminoacid_mass position="8" mass="147.03542" />
          </modification_info>
        </indistinguishable_peptide>
        <indistinguishable_peptide peptide_sequence="YDKDLVLMTHFITK">
          <modification_info mod_nterm_mass="0" mod_cterm_mass="0" modified_peptide="YDKDLVLM[147.03542]THFITK">
            <mod_aminoacid_mass position="8" mass="147.03542" />
          </modification_info>
        </indistinguishable_peptide>
        <indistinguishable_peptide peptide_sequence="YDKDLVLMTHFITK">
          <modification_info mod_nterm_mass="0" mod_cterm_mass="0" modified_peptide="YDKDLVLM[147.03542]THFITK">
            <mod_aminoacid_mass position="8" mass="147.03542" />
          </modification_info>
        </indistinguishable_peptide>
        <indistinguishable_peptide peptide_sequence="YDKDLVLMTHFITK">
          <modification_info mod_nterm_mass="0" mod_cterm_mass="0" modified_peptide="YDKDLVLM[147.03542]THFITK">
            <mod_aminoacid_mass position="8" mass="147.03542" />
          </modification_info>
        </indistinguishable_peptide>
        <indistinguishable_peptide peptide_sequence="YDKDLVLMTHFITK">
          <modification_info mod_nterm_mass="0" mod_cterm_mass="0" modified_peptide="YDKDLVLM[147.03542]THFITK">
            <mod_aminoacid_mass position="8" mass="147.03542" />
          </modification_info>
        </indistinguishable_peptide>
        <indistinguishable_peptide peptide_sequence="YDKDLVLMTHFITK">
          <modification_info mod_nterm_mass="0" mod_cterm_mass="0" modified_peptide="YDKDLVLM[147.03542]THFITK">
            <mod_aminoacid_mass position="8" mass="147.03542" />
          </modification_info>
        </indistinguishable_peptide>
        <indistinguishable_peptide peptide_sequence="YDKDLVLMTHFITK">
          <modification_info mod_nterm_mass="0" mod_cterm_mass="0" modified_peptide="YDKDLVLM[147.03542]THFITK">
            <mod_aminoacid_mass position="8" mass="147.03542" />
          </modification_info>
        </indistinguishable_peptide>
        <indistinguishable_peptide peptide_sequence="YDKDLVLMTHFITK">
          <modification_info mod_nterm_mass="0" mod_cterm_mass="0" modified_peptide="YDKDLVLM[147.03542]THFITK">
            <mod_aminoacid_mass position="8" mass="147.03542" />
          </modification_info>
        </indistinguishable_peptide>
        <indistinguishable_peptide peptide_sequence="YDKDLVLMTHFITK">
          <modification_info mod_nterm_mass="0" mod_cterm_mass="0" modified_peptide="YDKDLVLM[147.03542]THFITK">
            <mod_aminoacid_mass position="8" mass="147.03542" />
          </modification_info>
        </indistinguishable_peptide>
        <indistinguishable_peptide peptide_sequence="YDKDLVLMTHFITK">
          <modification_info mod_nterm_mass="0" mod_cterm_mass="0" modified_peptide="YDKDLVLM[147.03542]THFITK">
            <mod_aminoacid_mass position="8" mass="147.03542" />
          </modification_info>
        </indistinguishable_peptide>
        <indistinguishable_peptide peptide_sequence="YDKDLVLMTHFITK">
          <modification_info mod_nterm_mass="0" mod_cterm_mass="0" modified_peptide="YDKDLVLM[147.03542]THFITK">
            <mod_aminoacid_mass position="8" mass="147.03542" />
          </modification_info>
        </indistinguishable_peptide>
        <indistinguishable_peptide peptide_sequence="YDKDLVLMTHFITK">
          <modification_info mod_nterm_mass="0" mod_cterm_mass="0" modified_peptide="YDKDLVLM[147.03542]THFITK">
            <mod_aminoacid_mass position="8" mass="147.03542" />
          </modification_info>
        </indistinguishable_peptide>
        <indistinguishable_peptide peptide_sequence="YDKDLVLMTHFITK">
          <modification_info mod_nterm_mass="0" mod_cterm_mass="0" modified_peptide="YDKDLVLM[147.03542]THFITK">
            <mod_aminoacid_mass position="8" mass="147.03542" />
          </modification_info>
        </indistinguishable_peptide>
        <indistinguishable_peptide peptide_sequence="YDKDLVLMTHFITK">
          <modification_info mod_nterm_mass="0" mod_cterm_mass="0" modified_peptide="YDKDLVLM[147.03542]THFITK">
            <mod_aminoacid_mass position="8" mass="147.03542" />
          </modification_info>
        </indistinguishable_peptide>
        <indistinguishable_peptide peptide_sequence="YDKDLVLMTHFITK">
          <modification_info mod_nterm_mass="0" mod_cterm_mass="0" modified_peptide="YDKDLVLM[147.03542]THFITK">
            <mod_aminoacid_mass position="8" mass="147.03542" />
          </modification_info>
        </indistinguishable_peptide>
        <indistinguishable_peptide peptide_sequence="YDKDLVLMTHFITK">
          <modification_info mod_nterm_mass="0" mod_cterm_mass="0" modified_peptide="YDKDLVLM[147.03542]THFITK">
            <mod_aminoacid_mass position="8" mass="147.03542" />
          </modification_info>
        </indistinguishable_peptide>
      </peptide>
      <peptide peptide_sequence="LFNKWQNIAYK" charge="3" initial_probability="2.4" weight="1424.76615" is_nondegenerate_evidence="" n_enzymatic_termini="" n_instances="" is_contributing_evidence="Y">
        <peptide_parent_protein protein_name="75150432" />
      </peptide>
      <peptide peptide_sequence="SFPELGIK" charge="2" initial_probability="1.01" weight="890.49858" is_nondegenerate_evidence="" n_enzymatic_termini="" n_instances="" is_contributing_evidence="Y">
        <peptide_parent_protein protein_name="75150432" />
        <indistinguishable_peptide peptide_sequence="SFPELGIK" />
      </peptide>
      <peptide peptide_sequence="LVAVPSKSTIFSVK" charge="3" initial_probability="2.01" weight="1475.88279" is_nondegenerate_evidence="" n_enzymatic_termini="" n_instances="" is_contributing_evidence="Y">
        <peptide_parent_protein protein_name="75150432" />
      </peptide>
      <peptide peptide_sequence="SVYNFTTPYVSQNPR" charge="2" initial_probability="4.88" weight="1772.85771" is_nondegenerate_evidence="" n_enzymatic_termini="" n_instances="" is_contributing_evidence="Y">
        <peptide_parent_protein protein_name="75150432" />
      </peptide>
      <peptide peptide_sequence="DLVLMTHFITK" charge="2" initial_probability="3.5" weight="1333.71697" is_nondegenerate_evidence="" n_enzymatic_termini="" n_instances="" is_contributing_evidence="Y">
        <modification_info>
          <mod_aminoacid_mass position="5" mass="147.03542" />
        </modification_info>
        <peptide_parent_protein protein_name="75150432" />
        <indistinguishable_peptide peptide_sequence="DLVLMTHFITK">
          <modification_info mod_nterm_mass="0" mod_cterm_mass="0" modified_peptide="DLVLM[147.03542]THFITK">
            <mod_aminoacid_mass position="5" mass="147.03542" />
          </modification_info>
        </indistinguishable_peptide>
        <indistinguishable_peptide peptide_sequence="DLVLMTHFITK">
          <modification_info mod_nterm_mass="0" mod_cterm_mass="0" modified_peptide="DLVLM[147.03542]THFITK">
            <mod_aminoacid_mass position="5" mass="147.03542" />
          </modification_info>
        </indistinguishable_peptide>
      </peptide>
      <peptide peptide_sequence="KSMGEDLFWAIR" charge="2" initial_probability="3.51" weight="1468.72295" is_nondegenerate_evidence="" n_enzymatic_termini="" n_instances="" is_contributing_evidence="Y">
        <modification_info>
          <mod_aminoacid_mass position="3" mass="147.03542" />
        </modification_info>
        <peptide_parent_protein protein_name="75150432" />
        <indistinguishable_peptide peptide_sequence="KSMGEDLFWAIR">
          <modification_info mod_nterm_mass="0" mod_cterm_mass="0" modified_peptide="KSM[147.03542]GEDLFWAIR">
            <mod_aminoacid_mass position="3" mass="147.03542" />
          </modification_info>
        </indistinguishable_peptide>
      </peptide>
      <peptide peptide_sequence="YDKDLVLMTHFITK" charge="3" initial_probability="5.14" weight="1723.90573" is_nondegenerate_evidence="" n_enzymatic_termini="" n_instances="" is_contributing_evidence="Y">
        <peptide_parent_protein protein_name="75150432" />
        <indistinguishable_peptide peptide_sequence="YDKDLVLMTHFITK" />
        <indistinguishable_peptide peptide_sequence="YDKDLVLMTHFITK" />
      </peptide>
      <peptide peptide_sequence="NYGLAADNIIDAHLVNVDGK" charge="2" initial_probability="7.63" weight="2112.0689" is_nondegenerate_evidence="" n_enzymatic_termini="" n_instances="" is_contributing_evidence="Y">
        <peptide_parent_protein protein_name="75150432" />
        <indistinguishable_peptide peptide_sequence="NYGLAADNIIDAHLVNVDGK" />
        <indistinguishable_peptide peptide_sequence="NYGLAADNIIDAHLVNVDGK" />
        <indistinguishable_peptide peptide_sequence="NYGLAADNIIDAHLVNVDGK" />
        <indistinguishable_peptide peptide_sequence="NYGLAADNIIDAHLVNVDGK" />
        <indistinguishable_peptide peptide_sequence="NYGLAADNIIDAHLVNVDGK" />
        <indistinguishable_peptide peptide_sequence="NYGLAADNIIDAHLVNVDGK" />
        <indistinguishable_peptide peptide_sequence="NYGLAADNIIDAHLVNVDGK" />
        <indistinguishable_peptide peptide_sequence="NYGLAADNIIDAHLVNVDGK" />
        <indistinguishable_peptide peptide_sequence="NYGLAADNIIDAHLVNVDGK" />
        <indistinguishable_peptide peptide_sequence="NYGLAADNIIDAHLVNVDGK" />
        <indistinguishable_peptide peptide_sequence="NYGLAADNIIDAHLVNVDGK" />
        <indistinguishable_peptide peptide_sequence="NYGLAADNIIDAHLVNVDGK" />
        <indistinguishable_peptide peptide_sequence="NYGLAADNIIDAHLVNVDGK" />
        <indistinguishable_peptide peptide_sequence="NYGLAADNIIDAHLVNVDGK" />
        <indistinguishable_peptide peptide_sequence="NYGLAADNIIDAHLVNVDGK" />
        <indistinguishable_peptide peptide_sequence="NYGLAADNIIDAHLVNVDGK" />
        <indistinguishable_peptide peptide_sequence="NYGLAADNIIDAHLVNVDGK" />
        <indistinguishable_peptide peptide_sequence="NYGLAADNIIDAHLVNVDGK" />
        <indistinguishable_peptide peptide_sequence="NYGLAADNIIDAHLVNVDGK" />
        <indistinguishable_peptide peptide_sequence="NYGLAADNIIDAHLVNVDGK" />
        <indistinguishable_peptide peptide_sequence="NYGLAADNIIDAHLVNVDGK" />
        <indistinguishable_peptide peptide_sequence="NYGLAADNIIDAHLVNVDGK" />
        <indistinguishable_peptide peptide_sequence="NYGLAADNIIDAHLVNVDGK" />
        <indistinguishable_peptide peptide_sequence="NYGLAADNIIDAHLVNVDGK" />
        <indistinguishable_peptide peptide_sequence="NYGLAADNIIDAHLVNVDGK" />
        <indistinguishable_peptide peptide_sequence="NYGLAADNIIDAHLVNVDGK" />
        <indistinguishable_peptide peptide_sequence="NYGLAADNIIDAHLVNVDGK" />
        <indistinguishable_peptide peptide_sequence="NYGLAADNIIDAHLVNVDGK" />
        <indistinguishable_peptide peptide_sequence="NYGLAADNIIDAHLVNVDGK" />
        <indistinguishable_peptide peptide_sequence="NYGLAADNIIDAHLVNVDGK" />
      </peptide>
      <peptide peptide_sequence="GGGGENFGIIAAWK" charge="2" initial_probability="4.28" weight="1376.69402" is_nondegenerate_evidence="" n_enzymatic_termini="" n_instances="" is_contributing_evidence="Y">
        <peptide_parent_protein protein_name="75150432" />
        <indistinguishable_peptide peptide_sequence="GGGGENFGIIAAWK" />
        <indistinguishable_peptide peptide_sequence="GGGGENFGIIAAWK" />
        <indistinguishable_peptide peptide_sequence="GGGGENFGIIAAWK" />
        <indistinguishable_peptide peptide_sequence="GGGGENFGIIAAWK" />
        <indistinguishable_peptide peptide_sequence="GGGGENFGIIAAWK" />
        <indistinguishable_peptide peptide_sequence="GGGGENFGIIAAWK" />
        <indistinguishable_peptide peptide_sequence="GGGGENFGIIAAWK" />
        <indistinguishable_peptide peptide_sequence="GGGGENFGIIAAWK" />
        <indistinguishable_peptide peptide_sequence="GGGGENFGIIAAWK" />
        <indistinguishable_peptide peptide_sequence="GGGGENFGIIAAWK" />
        <indistinguishable_peptide peptide_sequence="GGGGENFGIIAAWK" />
        <indistinguishable_peptide peptide_sequence="GGGGENFGIIAAWK" />
        <indistinguishable_peptide peptide_sequence="GGGGENFGIIAAWK" />
        <indistinguishable_peptide peptide_sequence="GGGGENFGIIAAWK" />
        <indistinguishable_peptide peptide_sequence="GGGGENFGIIAAWK" />
        <indistinguishable_peptide peptide_sequence="GGGGENFGIIAAWK" />
        <indistinguishable_peptide peptide_sequence="GGGGENFGIIAAWK" />
        <indistinguishable_peptide peptide_sequence="GGGGENFGIIAAWK" />
        <indistinguishable_peptide peptide_sequence="GGGGENFGIIAAWK" />
        <indistinguishable_peptide peptide_sequence="GGGGENFGIIAAWK" />
        <indistinguishable_peptide peptide_sequence="GGGGENFGIIAAWK" />
      </peptide>
      <peptide peptide_sequence="DLVLMTHFITK" charge="2" initial_probability="3.31" weight="1317.72124" is_nondegenerate_evidence="" n_enzymatic_termini="" n_instances="" is_contributing_evidence="Y">
        <peptide_parent_protein protein_name="75150432" />
      </peptide>
      <peptide peptide_sequence="NYGLAADNIIDAHLVNVDGKVLDR" charge="4" initial_probability="2.74" weight="2595.34902" is_nondegenerate_evidence="" n_enzymatic_termini="" n_instances="" is_contributing_evidence="Y">
        <peptide_parent_protein protein_name="75150432" />
      </peptide>
      <peptide peptide_sequence="SMGEDLFWAIR" charge="2" initial_probability="4.03" weight="1340.62859" is_nondegenerate_evidence="" n_enzymatic_termini="" n_instances="" is_contributing_evidence="Y">
        <modification_info>
          <mod_aminoacid_mass position="2" mass="147.03542" />
        </modification_info>
        <peptide_parent_protein protein_name="75150432" />
        <indistinguishable_peptide peptide_sequence="SMGEDLFWAIR">
          <modification_info mod_nterm_mass="0" mod_cterm_mass="0" modified_peptide="SM[147.03542]GEDLFWAIR">
            <mod_aminoacid_mass position="2" mass="147.03542" />
          </modification_info>
        </indistinguishable_peptide>
        <indistinguishable_peptide peptide_sequence="SMGEDLFWAIR">
          <modification_info mod_nterm_mass="0" mod_cterm_mass="0" modified_peptide="SM[147.03542]GEDLFWAIR">
            <mod_aminoacid_mass position="2" mass="147.03542" />
          </modification_info>
        </indistinguishable_peptide>
        <indistinguishable_peptide peptide_sequence="SMGEDLFWAIR">
          <modification_info mod_nterm_mass="0" mod_cterm_mass="0" modified_peptide="SM[147.03542]GEDLFWAIR">
            <mod_aminoacid_mass position="2" mass="147.03542" />
          </modification_info>
        </indistinguishable_peptide>
        <indistinguishable_peptide peptide_sequence="SMGEDLFWAIR">
          <modification_info mod_nterm_mass="0" mod_cterm_mass="0" modified_peptide="SM[147.03542]GEDLFWAIR">
            <mod_aminoacid_mass position="2" mass="147.03542" />
          </modification_info>
        </indistinguishable_peptide>
        <indistinguishable_peptide peptide_sequence="SMGEDLFWAIR">
          <modification_info mod_nterm_mass="0" mod_cterm_mass="0" modified_peptide="SM[147.03542]GEDLFWAIR">
            <mod_aminoacid_mass position="2" mass="147.03542" />
          </modification_info>
        </indistinguishable_peptide>
        <indistinguishable_peptide peptide_sequence="SMGEDLFWAIR">
          <modification_info mod_nterm_mass="0" mod_cterm_mass="0" modified_peptide="SM[147.03542]GEDLFWAIR">
            <mod_aminoacid_mass position="2" mass="147.03542" />
          </modification_info>
        </indistinguishable_peptide>
        <indistinguishable_peptide peptide_sequence="SMGEDLFWAIR">
          <modification_info mod_nterm_mass="0" mod_cterm_mass="0" modified_peptide="SM[147.03542]GEDLFWAIR">
            <mod_aminoacid_mass position="2" mass="147.03542" />
          </modification_info>
        </indistinguishable_peptide>
      </peptide>
      <peptide peptide_sequence="SGGHDAEGMSYISQVPFVVVDLR" charge="3" initial_probability="4.34" weight="2479.19474" is_nondegenerate_evidence="" n_enzymatic_termini="" n_instances="" is_contributing_evidence="Y">
        <modification_info>
          <mod_aminoacid_mass position="9" mass="147.03542" />
        </modification_info>
        <peptide_parent_protein protein_name="75150432" />
        <indistinguishable_peptide peptide_sequence="SGGHDAEGMSYISQVPFVVVDLR">
          <modification_info mod_nterm_mass="0" mod_cterm_mass="0" modified_peptide="SGGHDAEGM[147.03542]SYISQVPFVVVDLR">
            <mod_aminoacid_mass position="9" mass="147.03542" />
          </modification_info>
        </indistinguishable_peptide>
      </peptide>
      <peptide peptide_sequence="SMGEDLFWAIR" charge="2" initial_probability="3.93" weight="1324.63408" is_nondegenerate_evidence="" n_enzymatic_termini="" n_instances="" is_contributing_evidence="Y">
        <peptide_parent_protein protein_name="75150432" />
      </peptide>
      <peptide peptide_sequence="AGIMYELWYTASWEK" charge="2" initial_probability="5.48" weight="1863.86211" is_nondegenerate_evidence="" n_enzymatic_termini="" n_instances="" is_contributing_evidence="Y">
        <modification_info>
          <mod_aminoacid_mass position="4" mass="147.03542" />
        </modification_info>
        <peptide_parent_protein protein_name="75150432" />
        <indistinguishable_peptide peptide_sequence="AGIMYELWYTASWEK">
          <modification_info mod_nterm_mass="0" mod_cterm_mass="0" modified_peptide="AGIM[147.03542]YELWYTASWEK">
            <mod_aminoacid_mass position="4" mass="147.03542" />
          </modification_info>
        </indistinguishable_peptide>
        <indistinguishable_peptide peptide_sequence="AGIMYELWYTASWEK">
          <modification_info mod_nterm_mass="0" mod_cterm_mass="0" modified_peptide="AGIM[147.03542]YELWYTASWEK">
            <mod_aminoacid_mass position="4" mass="147.03542" />
          </modification_info>
        </indistinguishable_peptide>
        <indistinguishable_peptide peptide_sequence="AGIMYELWYTASWEK">
          <modification_info mod_nterm_mass="0" mod_cterm_mass="0" modified_peptide="AGIM[147.03542]YELWYTASWEK">
            <mod_aminoacid_mass position="4" mass="147.03542" />
          </modification_info>
        </indistinguishable_peptide>
        <indistinguishable_peptide peptide_sequence="AGIMYELWYTASWEK">
          <modification_info mod_nterm_mass="0" mod_cterm_mass="0" modified_peptide="AGIM[147.03542]YELWYTASWEK">
            <mod_aminoacid_mass position="4" mass="147.03542" />
          </modification_info>
        </indistinguishable_peptide>
        <indistinguishable_peptide peptide_sequence="AGIMYELWYTASWEK">
          <modification_info mod_nterm_mass="0" mod_cterm_mass="0" modified_peptide="AGIM[147.03542]YELWYTASWEK">
            <mod_aminoacid_mass position="4" mass="147.03542" />
          </modification_info>
        </indistinguishable_peptide>
        <indistinguishable_peptide peptide_sequence="AGIMYELWYTASWEK">
          <modification_info mod_nterm_mass="0" mod_cterm_mass="0" modified_peptide="AGIM[147.03542]YELWYTASWEK">
            <mod_aminoacid_mass position="4" mass="147.03542" />
          </modification_info>
        </indistinguishable_peptide>
        <indistinguishable_peptide peptide_sequence="AGIMYELWYTASWEK">
          <modification_info mod_nterm_mass="0" mod_cterm_mass="0" modified_peptide="AGIM[147.03542]YELWYTASWEK">
            <mod_aminoacid_mass position="4" mass="147.03542" />
          </modification_info>
        </indistinguishable_peptide>
        <indistinguishable_peptide peptide_sequence="AGIMYELWYTASWEK">
          <modification_info mod_nterm_mass="0" mod_cterm_mass="0" modified_peptide="AGIM[147.03542]YELWYTASWEK">
            <mod_aminoacid_mass position="4" mass="147.03542" />
          </modification_info>
        </indistinguishable_peptide>
        <indistinguishable_peptide peptide_sequence="AGIMYELWYTASWEK">
          <modification_info mod_nterm_mass="0" mod_cterm_mass="0" modified_peptide="AGIM[147.03542]YELWYTASWEK">
            <mod_aminoacid_mass position="4" mass="147.03542" />
          </modification_info>
        </indistinguishable_peptide>
        <indistinguishable_peptide peptide_sequence="AGIMYELWYTASWEK">
          <modification_info mod_nterm_mass="0" mod_cterm_mass="0" modified_peptide="AGIM[147.03542]YELWYTASWEK">
            <mod_aminoacid_mass position="4" mass="147.03542" />
          </modification_info>
        </indistinguishable_peptide>
        <indistinguishable_peptide peptide_sequence="AGIMYELWYTASWEK">
          <modification_info mod_nterm_mass="0" mod_cterm_mass="0" modified_peptide="AGIM[147.03542]YELWYTASWEK">
            <mod_aminoacid_mass position="4" mass="147.03542" />
          </modification_info>
        </indistinguishable_peptide>
        <indistinguishable_peptide peptide_sequence="AGIMYELWYTASWEK">
          <modification_info mod_nterm_mass="0" mod_cterm_mass="0" modified_peptide="AGIM[147.03542]YELWYTASWEK">
            <mod_aminoacid_mass position="4" mass="147.03542" />
          </modification_info>
        </indistinguishable_peptide>
        <indistinguishable_peptide peptide_sequence="AGIMYELWYTASWEK">
          <modification_info mod_nterm_mass="0" mod_cterm_mass="0" modified_peptide="AGIM[147.03542]YELWYTASWEK">
            <mod_aminoacid_mass position="4" mass="147.03542" />
          </modification_info>
        </indistinguishable_peptide>
        <indistinguishable_peptide peptide_sequence="AGIMYELWYTASWEK">
          <modification_info mod_nterm_mass="0" mod_cterm_mass="0" modified_peptide="AGIM[147.03542]YELWYTASWEK">
            <mod_aminoacid_mass position="4" mass="147.03542" />
          </modification_info>
        </indistinguishable_peptide>
        <indistinguishable_peptide peptide_sequence="AGIMYELWYTASWEK">
          <modification_info mod_nterm_mass="0" mod_cterm_mass="0" modified_peptide="AGIM[147.03542]YELWYTASWEK">
            <mod_aminoacid_mass position="4" mass="147.03542" />
          </modification_info>
        </indistinguishable_peptide>
        <indistinguishable_peptide peptide_sequence="AGIMYELWYTASWEK">
          <modification_info mod_nterm_mass="0" mod_cterm_mass="0" modified_peptide="AGIM[147.03542]YELWYTASWEK">
            <mod_aminoacid_mass position="4" mass="147.03542" />
          </modification_info>
        </indistinguishable_peptide>
        <indistinguishable_peptide peptide_sequence="AGIMYELWYTASWEK">
          <modification_info mod_nterm_mass="0" mod_cterm_mass="0" modified_peptide="AGIM[147.03542]YELWYTASWEK">
            <mod_aminoacid_mass position="4" mass="147.03542" />
          </modification_info>
        </indistinguishable_peptide>
        <indistinguishable_peptide peptide_sequence="AGIMYELWYTASWEK">
          <modification_info mod_nterm_mass="0" mod_cterm_mass="0" modified_peptide="AGIM[147.03542]YELWYTASWEK">
            <mod_aminoacid_mass position="4" mass="147.03542" />
          </modification_info>
        </indistinguishable_peptide>
        <indistinguishable_peptide peptide_sequence="AGIMYELWYTASWEK">
          <modification_info mod_nterm_mass="0" mod_cterm_mass="0" modified_peptide="AGIM[147.03542]YELWYTASWEK">
            <mod_aminoacid_mass position="4" mass="147.03542" />
          </modification_info>
        </indistinguishable_peptide>
        <indistinguishable_peptide peptide_sequence="AGIMYELWYTASWEK">
          <modification_info mod_nterm_mass="0" mod_cterm_mass="0" modified_peptide="AGIM[147.03542]YELWYTASWEK">
            <mod_aminoacid_mass position="4" mass="147.03542" />
          </modification_info>
        </indistinguishable_peptide>
        <indistinguishable_peptide peptide_sequence="AGIMYELWYTASWEK">
          <modification_info mod_nterm_mass="0" mod_cterm_mass="0" modified_peptide="AGIM[147.03542]YELWYTASWEK">
            <mod_aminoacid_mass position="4" mass="147.03542" />
          </modification_info>
        </indistinguishable_peptide>
        <indistinguishable_peptide peptide_sequence="AGIMYELWYTASWEK">
          <modification_info mod_nterm_mass="0" mod_cterm_mass="0" modified_peptide="AGIM[147.03542]YELWYTASWEK">
            <mod_aminoacid_mass position="4" mass="147.03542" />
          </modification_info>
        </indistinguishable_peptide>
        <indistinguishable_peptide peptide_sequence="AGIMYELWYTASWEK">
          <modification_info mod_nterm_mass="0" mod_cterm_mass="0" modified_peptide="AGIM[147.03542]YELWYTASWEK">
            <mod_aminoacid_mass position="4" mass="147.03542" />
          </modification_info>
        </indistinguishable_peptide>
        <indistinguishable_peptide peptide_sequence="AGIMYELWYTASWEK">
          <modification_info mod_nterm_mass="0" mod_cterm_mass="0" modified_peptide="AGIM[147.03542]YELWYTASWEK">
            <mod_aminoacid_mass position="4" mass="147.03542" />
          </modification_info>
        </indistinguishable_peptide>
        <indistinguishable_peptide peptide_sequence="AGIMYELWYTASWEK">
          <modification_info mod_nterm_mass="0" mod_cterm_mass="0" modified_peptide="AGIM[147.03542]YELWYTASWEK">
            <mod_aminoacid_mass position="4" mass="147.03542" />
          </modification_info>
        </indistinguishable_peptide>
        <indistinguishable_peptide peptide_sequence="AGIMYELWYTASWEK">
          <modification_info mod_nterm_mass="0" mod_cterm_mass="0" modified_peptide="AGIM[147.03542]YELWYTASWEK">
            <mod_aminoacid_mass position="4" mass="147.03542" />
          </modification_info>
        </indistinguishable_peptide>
        <indistinguishable_peptide peptide_sequence="AGIMYELWYTASWEK">
          <modification_info mod_nterm_mass="0" mod_cterm_mass="0" modified_peptide="AGIM[147.03542]YELWYTASWEK">
            <mod_aminoacid_mass position="4" mass="147.03542" />
          </modification_info>
        </indistinguishable_peptide>
        <indistinguishable_peptide peptide_sequence="AGIMYELWYTASWEK">
          <modification_info mod_nterm_mass="0" mod_cterm_mass="0" modified_peptide="AGIM[147.03542]YELWYTASWEK">
            <mod_aminoacid_mass position="4" mass="147.03542" />
          </modification_info>
        </indistinguishable_peptide>
        <indistinguishable_peptide peptide_sequence="AGIMYELWYTASWEK">
          <modification_info mod_nterm_mass="0" mod_cterm_mass="0" modified_peptide="AGIM[147.03542]YELWYTASWEK">
            <mod_aminoacid_mass position="4" mass="147.03542" />
          </modification_info>
        </indistinguishable_peptide>
        <indistinguishable_peptide peptide_sequence="AGIMYELWYTASWEK">
          <modification_info mod_nterm_mass="0" mod_cterm_mass="0" modified_peptide="AGIM[147.03542]YELWYTASWEK">
            <mod_aminoacid_mass position="4" mass="147.03542" />
          </modification_info>
        </indistinguishable_peptide>
        <indistinguishable_peptide peptide_sequence="AGIMYELWYTASWEK">
          <modification_info mod_nterm_mass="0" mod_cterm_mass="0" modified_peptide="AGIM[147.03542]YELWYTASWEK">
            <mod_aminoacid_mass position="4" mass="147.03542" />
          </modification_info>
        </indistinguishable_peptide>
        <indistinguishable_peptide peptide_sequence="AGIMYELWYTASWEK">
          <modification_info mod_nterm_mass="0" mod_cterm_mass="0" modified_peptide="AGIM[147.03542]YELWYTASWEK">
            <mod_aminoacid_mass position="4" mass="147.03542" />
          </modification_info>
        </indistinguishable_peptide>
      </peptide>
      <peptide peptide_sequence="TTVHGYFSSIFHGGVDSLVDLMNK" charge="3" initial_probability="4.58" weight="2640.27958" is_nondegenerate_evidence="" n_enzymatic_termini="" n_instances="" is_contributing_evidence="Y">
        <modification_info>
          <mod_aminoacid_mass position="22" mass="147.03542" />
        </modification_info>
        <peptide_parent_protein protein_name="75150432" />
        <indistinguishable_peptide peptide_sequence="TTVHGYFSSIFHGGVDSLVDLMNK">
          <modification_info mod_nterm_mass="0" mod_cterm_mass="0" modified_peptide="TTVHGYFSSIFHGGVDSLVDLM[147.03542]NK">
            <mod_aminoacid_mass position="22" mass="147.03542" />
          </modification_info>
        </indistinguishable_peptide>
        <indistinguishable_peptide peptide_sequence="TTVHGYFSSIFHGGVDSLVDLMNK">
          <modification_info mod_nterm_mass="0" mod_cterm_mass="0" modified_peptide="TTVHGYFSSIFHGGVDSLVDLM[147.03542]NK">
            <mod_aminoacid_mass position="22" mass="147.03542" />
          </modification_info>
        </indistinguishable_peptide>
        <indistinguishable_peptide peptide_sequence="TTVHGYFSSIFHGGVDSLVDLMNK">
          <modification_info mod_nterm_mass="0" mod_cterm_mass="0" modified_peptide="TTVHGYFSSIFHGGVDSLVDLM[147.03542]NK">
            <mod_aminoacid_mass position="22" mass="147.03542" />
          </modification_info>
        </indistinguishable_peptide>
        <indistinguishable_peptide peptide_sequence="TTVHGYFSSIFHGGVDSLVDLMNK">
          <modification_info mod_nterm_mass="0" mod_cterm_mass="0" modified_peptide="TTVHGYFSSIFHGGVDSLVDLM[147.03542]NK">
            <mod_aminoacid_mass position="22" mass="147.03542" />
          </modification_info>
        </indistinguishable_peptide>
        <indistinguishable_peptide peptide_sequence="TTVHGYFSSIFHGGVDSLVDLMNK">
          <modification_info mod_nterm_mass="0" mod_cterm_mass="0" modified_peptide="TTVHGYFSSIFHGGVDSLVDLM[147.03542]NK">
            <mod_aminoacid_mass position="22" mass="147.03542" />
          </modification_info>
        </indistinguishable_peptide>
        <indistinguishable_peptide peptide_sequence="TTVHGYFSSIFHGGVDSLVDLMNK">
          <modification_info mod_nterm_mass="0" mod_cterm_mass="0" modified_peptide="TTVHGYFSSIFHGGVDSLVDLM[147.03542]NK">
            <mod_aminoacid_mass position="22" mass="147.03542" />
          </modification_info>
        </indistinguishable_peptide>
        <indistinguishable_peptide peptide_sequence="TTVHGYFSSIFHGGVDSLVDLMNK">
          <modification_info mod_nterm_mass="0" mod_cterm_mass="0" modified_peptide="TTVHGYFSSIFHGGVDSLVDLM[147.03542]NK">
            <mod_aminoacid_mass position="22" mass="147.03542" />
          </modification_info>
        </indistinguishable_peptide>
        <indistinguishable_peptide peptide_sequence="TTVHGYFSSIFHGGVDSLVDLMNK">
          <modification_info mod_nterm_mass="0" mod_cterm_mass="0" modified_peptide="TTVHGYFSSIFHGGVDSLVDLM[147.03542]NK">
            <mod_aminoacid_mass position="22" mass="147.03542" />
          </modification_info>
        </indistinguishable_peptide>
        <indistinguishable_peptide peptide_sequence="TTVHGYFSSIFHGGVDSLVDLMNK">
          <modification_info mod_nterm_mass="0" mod_cterm_mass="0" modified_peptide="TTVHGYFSSIFHGGVDSLVDLM[147.03542]NK">
            <mod_aminoacid_mass position="22" mass="147.03542" />
          </modification_info>
        </indistinguishable_peptide>
        <indistinguishable_peptide peptide_sequence="TTVHGYFSSIFHGGVDSLVDLMNK">
          <modification_info mod_nterm_mass="0" mod_cterm_mass="0" modified_peptide="TTVHGYFSSIFHGGVDSLVDLM[147.03542]NK">
            <mod_aminoacid_mass position="22" mass="147.03542" />
          </modification_info>
        </indistinguishable_peptide>
        <indistinguishable_peptide peptide_sequence="TTVHGYFSSIFHGGVDSLVDLMNK">
          <modification_info mod_nterm_mass="0" mod_cterm_mass="0" modified_peptide="TTVHGYFSSIFHGGVDSLVDLM[147.03542]NK">
            <mod_aminoacid_mass position="22" mass="147.03542" />
          </modification_info>
        </indistinguishable_peptide>
        <indistinguishable_peptide peptide_sequence="TTVHGYFSSIFHGGVDSLVDLMNK">
          <modification_info mod_nterm_mass="0" mod_cterm_mass="0" modified_peptide="TTVHGYFSSIFHGGVDSLVDLM[147.03542]NK">
            <mod_aminoacid_mass position="22" mass="147.03542" />
          </modification_info>
        </indistinguishable_peptide>
        <indistinguishable_peptide peptide_sequence="TTVHGYFSSIFHGGVDSLVDLMNK">
          <modification_info mod_nterm_mass="0" mod_cterm_mass="0" modified_peptide="TTVHGYFSSIFHGGVDSLVDLM[147.03542]NK">
            <mod_aminoacid_mass position="22" mass="147.03542" />
          </modification_info>
        </indistinguishable_peptide>
        <indistinguishable_peptide peptide_sequence="TTVHGYFSSIFHGGVDSLVDLMNK">
          <modification_info mod_nterm_mass="0" mod_cterm_mass="0" modified_peptide="TTVHGYFSSIFHGGVDSLVDLM[147.03542]NK">
            <mod_aminoacid_mass position="22" mass="147.03542" />
          </modification_info>
        </indistinguishable_peptide>
        <indistinguishable_peptide peptide_sequence="TTVHGYFSSIFHGGVDSLVDLMNK">
          <modification_info mod_nterm_mass="0" mod_cterm_mass="0" modified_peptide="TTVHGYFSSIFHGGVDSLVDLM[147.03542]NK">
            <mod_aminoacid_mass position="22" mass="147.03542" />
          </modification_info>
        </indistinguishable_peptide>
        <indistinguishable_peptide peptide_sequence="TTVHGYFSSIFHGGVDSLVDLMNK">
          <modification_info mod_nterm_mass="0" mod_cterm_mass="0" modified_peptide="TTVHGYFSSIFHGGVDSLVDLM[147.03542]NK">
            <mod_aminoacid_mass position="22" mass="147.03542" />
          </modification_info>
        </indistinguishable_peptide>
        <indistinguishable_peptide peptide_sequence="TTVHGYFSSIFHGGVDSLVDLMNK">
          <modification_info mod_nterm_mass="0" mod_cterm_mass="0" modified_peptide="TTVHGYFSSIFHGGVDSLVDLM[147.03542]NK">
            <mod_aminoacid_mass position="22" mass="147.03542" />
          </modification_info>
        </indistinguishable_peptide>
        <indistinguishable_peptide peptide_sequence="TTVHGYFSSIFHGGVDSLVDLMNK">
          <modification_info mod_nterm_mass="0" mod_cterm_mass="0" modified_peptide="TTVHGYFSSIFHGGVDSLVDLM[147.03542]NK">
            <mod_aminoacid_mass position="22" mass="147.03542" />
          </modification_info>
        </indistinguishable_peptide>
        <indistinguishable_peptide peptide_sequence="TTVHGYFSSIFHGGVDSLVDLMNK">
          <modification_info mod_nterm_mass="0" mod_cterm_mass="0" modified_peptide="TTVHGYFSSIFHGGVDSLVDLM[147.03542]NK">
            <mod_aminoacid_mass position="22" mass="147.03542" />
          </modification_info>
        </indistinguishable_peptide>
        <indistinguishable_peptide peptide_sequence="TTVHGYFSSIFHGGVDSLVDLMNK">
          <modification_info mod_nterm_mass="0" mod_cterm_mass="0" modified_peptide="TTVHGYFSSIFHGGVDSLVDLM[147.03542]NK">
            <mod_aminoacid_mass position="22" mass="147.03542" />
          </modification_info>
        </indistinguishable_peptide>
        <indistinguishable_peptide peptide_sequence="TTVHGYFSSIFHGGVDSLVDLMNK">
          <modification_info mod_nterm_mass="0" mod_cterm_mass="0" modified_peptide="TTVHGYFSSIFHGGVDSLVDLM[147.03542]NK">
            <mod_aminoacid_mass position="22" mass="147.03542" />
          </modification_info>
        </indistinguishable_peptide>
        <indistinguishable_peptide peptide_sequence="TTVHGYFSSIFHGGVDSLVDLMNK">
          <modification_info mod_nterm_mass="0" mod_cterm_mass="0" modified_peptide="TTVHGYFSSIFHGGVDSLVDLM[147.03542]NK">
            <mod_aminoacid_mass position="22" mass="147.03542" />
          </modification_info>
        </indistinguishable_peptide>
        <indistinguishable_peptide peptide_sequence="TTVHGYFSSIFHGGVDSLVDLMNK">
          <modification_info mod_nterm_mass="0" mod_cterm_mass="0" modified_peptide="TTVHGYFSSIFHGGVDSLVDLM[147.03542]NK">
            <mod_aminoacid_mass position="22" mass="147.03542" />
          </modification_info>
        </indistinguishable_peptide>
        <indistinguishable_peptide peptide_sequence="TTVHGYFSSIFHGGVDSLVDLMNK">
          <modification_info mod_nterm_mass="0" mod_cterm_mass="0" modified_peptide="TTVHGYFSSIFHGGVDSLVDLM[147.03542]NK">
            <mod_aminoacid_mass position="22" mass="147.03542" />
          </modification_info>
        </indistinguishable_peptide>
      </peptide>
      <peptide peptide_sequence="LVYTQHDQLYMSILNSTIQNLR" charge="3" initial_probability="4.67" weight="2666.35855" is_nondegenerate_evidence="" n_enzymatic_termini="" n_instances="" is_contributing_evidence="Y">
        <modification_info>
          <mod_aminoacid_mass position="11" mass="147.03542" />
        </modification_info>
        <peptide_parent_protein protein_name="75150432" />
      </peptide>
      <peptide peptide_sequence="LYEEDVGAGMYVLYPYGGIMEEISESAIPFPHR" charge="3" initial_probability="5.39" weight="3764.75132" is_nondegenerate_evidence="" n_enzymatic_termini="" n_instances="" is_contributing_evidence="Y">
        <modification_info>
          <mod_aminoacid_mass position="10" mass="147.03542" />
          <mod_aminoacid_mass position="20" mass="147.03542" />
        </modification_info>
        <peptide_parent_protein protein_name="75150432" />
        <indistinguishable_peptide peptide_sequence="LYEEDVGAGMYVLYPYGGIMEEISESAIPFPHR">
          <modification_info mod_nterm_mass="0" mod_cterm_mass="0" modified_peptide="LYEEDVGAGM[147.03542]YVLYPYGGIM[147.03542]EEISESAIPFPHR">
            <mod_aminoacid_mass position="20" mass="147.03542" />
          </modification_info>
        </indistinguishable_peptide>
        <indistinguishable_peptide peptide_sequence="LYEEDVGAGMYVLYPYGGIMEEISESAIPFPHR">
          <modification_info mod_nterm_mass="0" mod_cterm_mass="0" modified_peptide="LYEEDVGAGM[147.03542]YVLYPYGGIM[147.03542]EEISESAIPFPHR">
            <mod_aminoacid_mass position="20" mass="147.03542" />
          </modification_info>
        </indistinguishable_peptide>
        <indistinguishable_peptide peptide_sequence="LYEEDVGAGMYVLYPYGGIMEEISESAIPFPHR">
          <modification_info mod_nterm_mass="0" mod_cterm_mass="0" modified_peptide="LYEEDVGAGM[147.03542]YVLYPYGGIM[147.03542]EEISESAIPFPHR">
            <mod_aminoacid_mass position="20" mass="147.03542" />
          </modification_info>
        </indistinguishable_peptide>
        <indistinguishable_peptide peptide_sequence="LYEEDVGAGMYVLYPYGGIMEEISESAIPFPHR">
          <modification_info mod_nterm_mass="0" mod_cterm_mass="0" modified_peptide="LYEEDVGAGM[147.03542]YVLYPYGGIM[147.03542]EEISESAIPFPHR">
            <mod_aminoacid_mass position="20" mass="147.03542" />
          </modification_info>
        </indistinguishable_peptide>
        <indistinguishable_peptide peptide_sequence="LYEEDVGAGMYVLYPYGGIMEEISESAIPFPHR">
          <modification_info mod_nterm_mass="0" mod_cterm_mass="0" modified_peptide="LYEEDVGAGM[147.03542]YVLYPYGGIM[147.03542]EEISESAIPFPHR">
            <mod_aminoacid_mass position="20" mass="147.03542" />
          </modification_info>
        </indistinguishable_peptide>
        <indistinguishable_peptide peptide_sequence="LYEEDVGAGMYVLYPYGGIMEEISESAIPFPHR">
          <modification_info mod_nterm_mass="0" mod_cterm_mass="0" modified_peptide="LYEEDVGAGM[147.03542]YVLYPYGGIM[147.03542]EEISESAIPFPHR">
            <mod_aminoacid_mass position="20" mass="147.03542" />
          </modification_info>
        </indistinguishable_peptide>
        <indistinguishable_peptide peptide_sequence="LYEEDVGAGMYVLYPYGGIMEEISESAIPFPHR">
          <modification_info mod_nterm_mass="0" mod_cterm_mass="0" modified_peptide="LYEEDVGAGM[147.03542]YVLYPYGGIM[147.03542]EEISESAIPFPHR">
            <mod_aminoacid_mass position="20" mass="147.03542" />
          </modification_info>
        </indistinguishable_peptide>
        <indistinguishable_peptide peptide_sequence="LYEEDVGAGMYVLYPYGGIMEEISESAIPFPHR">
          <modification_info mod_nterm_mass="0" mod_cterm_mass="0" modified_peptide="LYEEDVGAGM[147.03542]YVLYPYGGIM[147.03542]EEISESAIPFPHR">
            <mod_aminoacid_mass position="20" mass="147.03542" />
          </modification_info>
        </indistinguishable_peptide>
        <indistinguishable_peptide peptide_sequence="LYEEDVGAGMYVLYPYGGIMEEISESAIPFPHR">
          <modification_info mod_nterm_mass="0" mod_cterm_mass="0" modified_peptide="LYEEDVGAGM[147.03542]YVLYPYGGIM[147.03542]EEISESAIPFPHR">
            <mod_aminoacid_mass position="20" mass="147.03542" />
          </modification_info>
        </indistinguishable_peptide>
        <indistinguishable_peptide peptide_sequence="LYEEDVGAGMYVLYPYGGIMEEISESAIPFPHR">
          <modification_info mod_nterm_mass="0" mod_cterm_mass="0" modified_peptide="LYEEDVGAGM[147.03542]YVLYPYGGIM[147.03542]EEISESAIPFPHR">
            <mod_aminoacid_mass position="20" mass="147.03542" />
          </modification_info>
        </indistinguishable_peptide>
        <indistinguishable_peptide peptide_sequence="LYEEDVGAGMYVLYPYGGIMEEISESAIPFPHR">
          <modification_info mod_nterm_mass="0" mod_cterm_mass="0" modified_peptide="LYEEDVGAGM[147.03542]YVLYPYGGIM[147.03542]EEISESAIPFPHR">
            <mod_aminoacid_mass position="20" mass="147.03542" />
          </modification_info>
        </indistinguishable_peptide>
        <indistinguishable_peptide peptide_sequence="LYEEDVGAGMYVLYPYGGIMEEISESAIPFPHR">
          <modification_info mod_nterm_mass="0" mod_cterm_mass="0" modified_peptide="LYEEDVGAGM[147.03542]YVLYPYGGIM[147.03542]EEISESAIPFPHR">
            <mod_aminoacid_mass position="20" mass="147.03542" />
          </modification_info>
        </indistinguishable_peptide>
        <indistinguishable_peptide peptide_sequence="LYEEDVGAGMYVLYPYGGIMEEISESAIPFPHR">
          <modification_info mod_nterm_mass="0" mod_cterm_mass="0" modified_peptide="LYEEDVGAGM[147.03542]YVLYPYGGIM[147.03542]EEISESAIPFPHR">
            <mod_aminoacid_mass position="20" mass="147.03542" />
          </modification_info>
        </indistinguishable_peptide>
        <indistinguishable_peptide peptide_sequence="LYEEDVGAGMYVLYPYGGIMEEISESAIPFPHR">
          <modification_info mod_nterm_mass="0" mod_cterm_mass="0" modified_peptide="LYEEDVGAGM[147.03542]YVLYPYGGIM[147.03542]EEISESAIPFPHR">
            <mod_aminoacid_mass position="20" mass="147.03542" />
          </modification_info>
        </indistinguishable_peptide>
        <indistinguishable_peptide peptide_sequence="LYEEDVGAGMYVLYPYGGIMEEISESAIPFPHR">
          <modification_info mod_nterm_mass="0" mod_cterm_mass="0" modified_peptide="LYEEDVGAGM[147.03542]YVLYPYGGIM[147.03542]EEISESAIPFPHR">
            <mod_aminoacid_mass position="20" mass="147.03542" />
          </modification_info>
        </indistinguishable_peptide>
        <indistinguishable_peptide peptide_sequence="LYEEDVGAGMYVLYPYGGIMEEISESAIPFPHR">
          <modification_info mod_nterm_mass="0" mod_cterm_mass="0" modified_peptide="LYEEDVGAGM[147.03542]YVLYPYGGIM[147.03542]EEISESAIPFPHR">
            <mod_aminoacid_mass position="20" mass="147.03542" />
          </modification_info>
        </indistinguishable_peptide>
        <indistinguishable_peptide peptide_sequence="LYEEDVGAGMYVLYPYGGIMEEISESAIPFPHR">
          <modification_info mod_nterm_mass="0" mod_cterm_mass="0" modified_peptide="LYEEDVGAGM[147.03542]YVLYPYGGIM[147.03542]EEISESAIPFPHR">
            <mod_aminoacid_mass position="20" mass="147.03542" />
          </modification_info>
        </indistinguishable_peptide>
        <indistinguishable_peptide peptide_sequence="LYEEDVGAGMYVLYPYGGIMEEISESAIPFPHR">
          <modification_info mod_nterm_mass="0" mod_cterm_mass="0" modified_peptide="LYEEDVGAGM[147.03542]YVLYPYGGIM[147.03542]EEISESAIPFPHR">
            <mod_aminoacid_mass position="20" mass="147.03542" />
          </modification_info>
        </indistinguishable_peptide>
      </peptide>
      <peptide peptide_sequence="AGIMYELWYTASWEK" charge="2" initial_probability="5.28" weight="1847.86614" is_nondegenerate_evidence="" n_enzymatic_termini="" n_instances="" is_contributing_evidence="Y">
        <peptide_parent_protein protein_name="75150432" />
        <indistinguishable_peptide peptide_sequence="AGIMYELWYTASWEK" />
        <indistinguishable_peptide peptide_sequence="AGIMYELWYTASWEK" />
        <indistinguishable_peptide peptide_sequence="AGIMYELWYTASWEK" />
        <indistinguishable_peptide peptide_sequence="AGIMYELWYTASWEK" />
        <indistinguishable_peptide peptide_sequence="AGIMYELWYTASWEK" />
        <indistinguishable_peptide peptide_sequence="AGIMYELWYTASWEK" />
        <indistinguishable_peptide peptide_sequence="AGIMYELWYTASWEK" />
      </peptide>
      <peptide peptide_sequence="IDVHSQTAWVEAGATLGEVYYWINEK" charge="3" initial_probability="4.83" weight="2979.45151" is_nondegenerate_evidence="" n_enzymatic_termini="" n_instances="" is_contributing_evidence="Y">
        <peptide_parent_protein protein_name="75150432" />
        <indistinguishable_peptide peptide_sequence="IDVHSQTAWVEAGATLGEVYYWINEK" />
      </peptide>
    </protein>
  </protein_group>
</protein_summary>
