# Supplementary material for: Enrichment and identification of Δ9-Tetrahydrocannabinolic acid synthase from Pichia pastoris culture supernatants
Source: Data Brief. 2015 Aug 6;4:641–9. doi: 10.1016/j.dib.2015.07.033 (PMC4560726; doi:10.1016/j.dib.2015.07.033)
Supplement: Supplementary file 1 — Supplementary Data [file mmc1.zip › Supplementary Table 2 A.xlsx]

## Sheet: Sheet1
Accession	Description	Score	Coverage	# Proteins	# Unique Peptides	# Peptides	# PSMs	# AAs	MW [kDa]	calc. pI
C4R312	Dihydrolipoyl dehydrogenase OS=Komagataella pastoris (strain GS115 / ATCC 20864) GN=PAS_chr2-2_0048 PE=3 SV=1 - [C4R312_PICPG]	414.966	71.4	1	23	23	107	486	52.3242	6.771
75150432	RecName: Full=Tetrahydrocannabinolic acid synthase;	158.626	42.94	1	17	17	49	545	61.8875	8.95361
C4R3H3	Putative uncharacterized protein OS=Komagataella pastoris (strain GS115 / ATCC 20864) GN=PAS_chr3_0076 PE=4 SV=1 - [C4R3H3_PICPG]	121.398	14.38	1	3	3	38	313	31.867	5.51611
C4QZU2	Cobalamin-independent methionine synthase, involved in amino acid biosynthesis OS=Komagataella pastoris (strain GS115 / ATCC 20864) GN=PAS_chr2-1_0160 PE=3 SV=1 - [C4QZU2_PICPG]	105.762	37.24	1	22	22	30	768	85.7857	6.26514
C4R546	Putative serine type carboxypeptidase with a role in phytochelatin synthesis OS=Komagataella pastoris (strain GS115 / ATCC 20864) GN=PAS_chr3_0633 PE=4 SV=1 - [C4R546_PICPG]	61.6673	22.85	1	8	8	15	534	61.0341	5.03369
C4R8V1	Ubiquitin OS=Komagataella pastoris (strain GS115 / ATCC 20864) GN=PAS_chr4_0762 PE=4 SV=1 - [C4R8V1_PICPG]	55.0981	55.48	1	0	4	13	310	34.7966	6.96143
C4R0U2	Fusion protein, identical to Rpl40Bp OS=Komagataella pastoris (strain GS115 / ATCC 20864) GN=PAS_chr2-1_0486 PE=4 SV=1 - [C4R0U2_PICPG]	55.0981	33.59	1	0	4	13	128	14.5589	9.83252
C4R5D4	Fusion protein that is cleaved to yield a ribosomal protein of the small (40S) subunit and ubiquitin OS=Komagataella pastoris (strain GS115 / ATCC 20864) GN=PAS_chr3_0722 PE=4 SV=1 - [C4R5D4_PICPG]	55.0981	28.67	1	0	4	13	150	17.1742	9.72998
C4R099	Glucose-6-phosphate 1-dehydrogenase OS=Komagataella pastoris (strain GS115 / ATCC 20864) GN=PAS_chr2-1_0308 PE=3 SV=1 - [C4R099_PICPG]	54.422	29.37	1	12	12	15	504	57.6527	6.56592
C4R686	Cytosolic and mitochondrial glutathione oxidoreductase OS=Komagataella pastoris (strain GS115 / ATCC 20864) GN=PAS_chr3_1011 PE=3 SV=1 - [C4R686_PICPG]	38.2991	32.9	1	10	10	11	462	50.2721	8.11865
C4QYZ6	Vacuolar aminopeptidase Y, processed to mature form by Prb1p OS=Komagataella pastoris (strain GS115 / ATCC 20864) GN=PAS_chr1-4_0611 PE=4 SV=1 - [C4QYZ6_PICPG]	32.1251	29.08	1	11	11	11	509	55.0067	5.50342
C4R201	Zinc-dependent metallopeptidase yscII, may have a role in obtaining leucine from dipeptide substrate OS=Komagataella pastoris (strain GS115 / ATCC 20864) GN=PAS_chr2-2_0380 PE=4 SV=1 - [C4R201_PICPG]	22.8924	9.12	1	7	7	7	921	104.301	6.63916
C4R9F6	Putative uncharacterized protein OS=Komagataella pastoris (strain GS115 / ATCC 20864) GN=PAS_c034_0034 PE=4 SV=1 - [C4R9F6_PICPG]	16.3148	15.24	1	5	5	5	433	45.2065	5.30029
C4R3T2	Major of three pyruvate decarboxylase isozymes OS=Komagataella pastoris (strain GS115 / ATCC 20864) GN=PAS_chr3_0188 PE=3 SV=1 - [C4R3T2_PICPG]	13.2587	10	1	3	3	3	560	61.3219	5.96045
C4QZY8	RNAse OS=Komagataella pastoris (strain GS115 / ATCC 20864) GN=PAS_chr2-1_0204 PE=3 SV=1 - [C4QZY8_PICPG]	12.4892	7.49	1	3	3	4	414	47.047	6.46826
C4R564	Type I transmembrane sorting receptor for multiple vacuolar hydrolases OS=Komagataella pastoris (strain GS115 / ATCC 20864) GN=PAS_chr3_0653 PE=4 SV=1 - [C4R564_PICPG]	10.1878	2.53	1	3	3	3	1502	166.948	5.13525
C4R0Z8	Putative uncharacterized protein OS=Komagataella pastoris (strain GS115 / ATCC 20864) GN=PAS_chr2-1_0539 PE=4 SV=1 - [C4R0Z8_PICPG]	8.48864	21.89	1	2	2	2	233	23.6427	6.59521
