# Supplementary material for: Enrichment and identification of Δ9-Tetrahydrocannabinolic acid synthase from Pichia pastoris culture supernatants
Source: Data Brief. 2015 Aug 6;4:641–9. doi: 10.1016/j.dib.2015.07.033 (PMC4560726; doi:10.1016/j.dib.2015.07.033)
Supplement: Supplementary file 1 — Supplementary Data [file mmc1.zip › Supplementary Table 2 B.xml]

<?xml version="1.0" encoding="utf-8"?>
<protein_summary xmlns:xsd="http://www.w3.org/2001/XMLSchema" xmlns:xsi="http://www.w3.org/2001/XMLSchema-instance" summary_xml="D:\Ansgar\Dortmund\Dortmund_2.prot.xml" xmlns="http://regis-web.systemsbiology.net/protXML">
  <protein_summary_header reference_database="pichia_pastoris_thc.fasta" organism="" source_files="D:\Ansgar\Dortmund\Dortmund_2.msf" source_files_alt="D:\Ansgar\Dortmund\Dortmund_2.msf" source_file_xtn="MSF" min_peptide_probability="0" min_peptide_weight="0" num_predicted_correct_prots="0" num_input_1_spectra="0" num_input_2_spectra="3410" num_input_3_spectra="2528" num_input_4_spectra="1281" num_input_5_spectra="338" initial_min_peptide_prob="0" sample_enzyme="Trypsin (Full)">
    <program_details analysis="Thermo.Discoverer" time="2015-06-11T09:46:43.875+02:00" version="1.4.1.14">
      <SearchSummary xmlns="http://www.thermofisher.com/Discoverer">================================================================================

Search name: Dortmund_2
Search description: -
Search date: 08/26/2014 22:02:50

================================================================================

The pipeline tree:
------------------

  |-(0) Spectrum Files
    |-(1) Spectrum Selector
      |-(2) Sequest HT
        |-(3) Percolator

------------------------------------------------------------------------------
Processing node 0: Spectrum Files
------------------------------------------------------------------------------

Input Data:
-----------------------------
File Name(s):  D:\Ansgar\Dortmund\Dortmund_2.raw

------------------------------------------------------------------------------
Processing node 1: Spectrum Selector
------------------------------------------------------------------------------

1. General Settings:
-----------------------------
Precursor Selection:  Use MS1 Precursor
Use New Precursor Reevaluation:  True

2. Spectrum Properties Filter:
-----------------------------
Lower RT Limit:  0
Upper RT Limit:  0
First Scan:  0
Last Scan:  0
Lowest Charge State:  0
Highest Charge State:  0
Min. Precursor Mass:  300 Da
Max. Precursor Mass:  5000 Da
Total Intensity Threshold:  0
Minimum Peak Count:  1

3. Scan Event Filters:
-----------------------------
MS Order:  Is MS2
Min. Collision Energy:  0
Max. Collision Energy:  1000
Scan Type:  Is Full

4. Peak Filters:
-----------------------------
S/N Threshold (FT-only):  2

5. Replacements for Unrecognized Properties:
-----------------------------
Unrecognized Charge Replacements:  Automatic
Unrecognized Mass Analyzer Replacements:  ITMS
Unrecognized MS Order Replacements:  MS2
Unrecognized Activation Type Replacements:  CID
Unrecognized Polarity Replacements:  +

6. Just for Testing:
-----------------------------
Precursor Clipping Range Before:  2.5 Da
Precursor Clipping Range After:  5.5 Da

------------------------------------------------------------------------------
Processing node 2: Sequest HT
------------------------------------------------------------------------------

1. Input Data:
-----------------------------
Protein Database:  pichia_pastoris_thc.fasta
Enzyme Name:  Trypsin (Full)
Max. Missed Cleavage Sites:  2
Min. Peptide Length:  6
Max. Peptide Length:  144

2. Scoring Options:
-----------------------------
Max. Delta Cn:  0.05
Max. Number of Peptides Reported:  10

3. Tolerances:
-----------------------------
Precursor Mass Tolerance:  10 ppm
Fragment Mass Tolerance:  0.6 Da
Use Average Precursor Mass:  False
Use Average Fragment Mass:  False

4. Spectrum Matching:
-----------------------------
Use Neutral Loss a Ions:  True
Use Neutral Loss b Ions:  True
Use Neutral Loss y Ions:  True
Use Flanking Ions:  True
Weight of a Ions:  0
Weight of b Ions:  1
Weight of c Ions:  0
Weight of x Ions:  0
Weight of y Ions:  1
Weight of z Ions:  0

5. Dynamic Modifications:
-----------------------------
Max. Equal Modifications Per Peptide:  3
Max. Dynamic Modifications Per Peptide:  4
1. Dynamic Modification:  Oxidation / +15.995 Da (M)

------------------------------------------------------------------------------
Processing node 3: Percolator
------------------------------------------------------------------------------

1. Input Data:
-----------------------------
Maximum Delta Cn:  0.05

2. Decoy Database Search:
-----------------------------
Target FDR (Strict):  0.01
Target FDR (Relaxed):  0.05
Validation based on:  q-Value

</SearchSummary>
    </program_details>
  </protein_summary_header>
  <analysis_summary analysis="Sequest HT" time="2015-06-11T09:46:43.875+02:00" id="-3-Sequest HT">
    <ProcessingNodeSummary xmlns="http://www.thermofisher.com/Discoverer">
      <Parameter name="Protein Database">pichia_pastoris_thc.fasta</Parameter>
      <Parameter name="Enzyme Name">Trypsin (Full)</Parameter>
      <Parameter name="Max. Missed Cleavage Sites">2</Parameter>
      <Parameter name="Min. Peptide Length">6</Parameter>
      <Parameter name="Max. Peptide Length">144</Parameter>
      <Parameter name="Max. Delta Cn">0.05</Parameter>
      <Parameter name="Max. Number of Peptides Reported">10</Parameter>
      <Parameter name="Precursor Mass Tolerance">10 ppm</Parameter>
      <Parameter name="Fragment Mass Tolerance">0.6 Da</Parameter>
      <Parameter name="Use Average Precursor Mass">False</Parameter>
      <Parameter name="Use Average Fragment Mass">False</Parameter>
      <Parameter name="Use Neutral Loss a Ions">True</Parameter>
      <Parameter name="Use Neutral Loss b Ions">True</Parameter>
      <Parameter name="Use Neutral Loss y Ions">True</Parameter>
      <Parameter name="Use Flanking Ions">True</Parameter>
      <Parameter name="Weight of a Ions">0</Parameter>
      <Parameter name="Weight of b Ions">1</Parameter>
      <Parameter name="Weight of c Ions">0</Parameter>
      <Parameter name="Weight of x Ions">0</Parameter>
      <Parameter name="Weight of y Ions">1</Parameter>
      <Parameter name="Weight of z Ions">0</Parameter>
      <Parameter name="Max. Equal Modifications Per Peptide">3</Parameter>
      <Parameter name="Max. Dynamic Modifications Per Peptide">4</Parameter>
      <Parameter name="1. Dynamic Modification">Oxidation / +15.995 Da (M)</Parameter>
      <Parameter name="Automatic">True</Parameter>
      <Parameter name="Number of Spectra Processed At Once">3000</Parameter>
      <Parameter name="Number of Parallel Tasks">0</Parameter>
      <Parameter name="z=1: High Confidence XCorr">1.5</Parameter>
      <Parameter name="z=1: Medium Confidence XCorr">0.7</Parameter>
      <Parameter name="z=2: High Confidence XCorr">2</Parameter>
      <Parameter name="z=2: Medium Confidence XCorr">0.9</Parameter>
      <Parameter name="z=3: High Confidence XCorr">2.5</Parameter>
      <Parameter name="z=3: Medium Confidence XCorr">1.2</Parameter>
      <Parameter name="z&gt;=4: High Confidence XCorr">3</Parameter>
      <Parameter name="z&gt;=4: Medium Confidence XCorr">1.5</Parameter>
      <Parameter name="z=1: High Confidence XCorr">1.2</Parameter>
      <Parameter name="z=1: Medium Confidence XCorr">0.7</Parameter>
      <Parameter name="z=2: High Confidence XCorr">1.9</Parameter>
      <Parameter name="z=2: Medium Confidence XCorr">0.8</Parameter>
      <Parameter name="z=3: High Confidence XCorr">2.3</Parameter>
      <Parameter name="z=3: Medium Confidence XCorr">1</Parameter>
      <Parameter name="z&gt;=4: High Confidence XCorr">2.6</Parameter>
      <Parameter name="z&gt;=4: Medium Confidence XCorr">1.2</Parameter>
      <Parameter name="Strict Score Threshold">2.3</Parameter>
      <Parameter name="Relaxed Score Threshold">1.5</Parameter>
      <Parameter name="Search Against Decoy Database">True</Parameter>
      <Parameter name="Default FDR Calculator">2edb1dfd-fa0f-49b5-b8f4-eef90c922903</Parameter>
      <Parameter name="Static Modification for X">MappingL / +113.084 Da (X)</Parameter>
      <Parameter name="Low resolution spectra contained">True</Parameter>
    </ProcessingNodeSummary>
  </analysis_summary>
  <dataset_derivation generation_no="0" />
  <protein_group group_number="0" probability="10.19">
    <protein protein_name="C4R564" probability="10.19" n_indistinguishable_proteins="1" group_sibling_id="0">
      <annotation protein_description="Type I transmembrane sorting receptor for multiple vacuolar hydrolases OS=Komagataella pastoris (strain GS115 / ATCC 20864) GN=PAS_chr3_0653 PE=4 SV=1 - [C4R564_PICPG]" />
      <indistinguishable_protein protein_name="C4R564">
        <annotation protein_description="Type I transmembrane sorting receptor for multiple vacuolar hydrolases OS=Komagataella pastoris (strain GS115 / ATCC 20864) GN=PAS_chr3_0653 PE=4 SV=1 - [C4R564_PICPG]" />
      </indistinguishable_protein>
      <peptide peptide_sequence="QQAYTTLSGATK" charge="2" initial_probability="2.19" weight="1268.64714" is_nondegenerate_evidence="" n_enzymatic_termini="" n_instances="" is_contributing_evidence="Y">
        <peptide_parent_protein protein_name="C4R564" />
      </peptide>
      <peptide peptide_sequence="DKENPSEDETLVAITNR" charge="3" initial_probability="4.55" weight="1930.93558" is_nondegenerate_evidence="" n_enzymatic_termini="" n_instances="" is_contributing_evidence="Y">
        <peptide_parent_protein protein_name="C4R564" />
      </peptide>
      <peptide peptide_sequence="VEEYIYLER" charge="2" initial_probability="3.45" weight="1213.61064" is_nondegenerate_evidence="" n_enzymatic_termini="" n_instances="" is_contributing_evidence="Y">
        <peptide_parent_protein protein_name="C4R564" />
      </peptide>
    </protein>
  </protein_group>
  <protein_group group_number="1" probability="55.1">
    <protein protein_name="C4R8V1" probability="55.1" n_indistinguishable_proteins="1" group_sibling_id="1">
      <annotation protein_description="Ubiquitin OS=Komagataella pastoris (strain GS115 / ATCC 20864) GN=PAS_chr4_0762 PE=4 SV=1 - [C4R8V1_PICPG]" />
      <indistinguishable_protein protein_name="C4R8V1">
        <annotation protein_description="Ubiquitin OS=Komagataella pastoris (strain GS115 / ATCC 20864) GN=PAS_chr4_0762 PE=4 SV=1 - [C4R8V1_PICPG]" />
      </indistinguishable_protein>
      <peptide peptide_sequence="EGIPPDQQR" charge="2" initial_probability="1.75" weight="1039.51543" is_nondegenerate_evidence="" n_enzymatic_termini="" n_instances="" is_contributing_evidence="Y">
        <peptide_parent_protein protein_name="C4R8V1" />
        <peptide_parent_protein protein_name="C4R0U2" />
        <peptide_parent_protein protein_name="C4R5D4" />
        <indistinguishable_peptide peptide_sequence="EGIPPDQQR" />
      </peptide>
      <peptide peptide_sequence="TLSDYNIQK" charge="2" initial_probability="2.52" weight="1081.55156" is_nondegenerate_evidence="" n_enzymatic_termini="" n_instances="" is_contributing_evidence="Y">
        <peptide_parent_protein protein_name="C4R8V1" />
        <peptide_parent_protein protein_name="C4R0U2" />
        <peptide_parent_protein protein_name="C4R5D4" />
      </peptide>
      <peptide peptide_sequence="ESTLHLVLR" charge="2" initial_probability="2.34" weight="1067.62004" is_nondegenerate_evidence="" n_enzymatic_termini="" n_instances="" is_contributing_evidence="Y">
        <peptide_parent_protein protein_name="C4R8V1" />
        <peptide_parent_protein protein_name="C4R0U2" />
        <peptide_parent_protein protein_name="C4R5D4" />
      </peptide>
      <peptide peptide_sequence="TITLEVESSDTIDNVK" charge="2" initial_probability="5.76" weight="1763.8886" is_nondegenerate_evidence="" n_enzymatic_termini="" n_instances="" is_contributing_evidence="Y">
        <peptide_parent_protein protein_name="C4R8V1" />
        <peptide_parent_protein protein_name="C4R0U2" />
        <peptide_parent_protein protein_name="C4R5D4" />
        <indistinguishable_peptide peptide_sequence="TITLEVESSDTIDNVK" />
        <indistinguishable_peptide peptide_sequence="TITLEVESSDTIDNVK" />
        <indistinguishable_peptide peptide_sequence="TITLEVESSDTIDNVK" />
        <indistinguishable_peptide peptide_sequence="TITLEVESSDTIDNVK" />
        <indistinguishable_peptide peptide_sequence="TITLEVESSDTIDNVK" />
        <indistinguishable_peptide peptide_sequence="TITLEVESSDTIDNVK" />
        <indistinguishable_peptide peptide_sequence="TITLEVESSDTIDNVK" />
        <indistinguishable_peptide peptide_sequence="TITLEVESSDTIDNVK" />
      </peptide>
    </protein>
  </protein_group>
  <protein_group group_number="2" probability="16.31">
    <protein protein_name="C4R9F6" probability="16.31" n_indistinguishable_proteins="1" group_sibling_id="2">
      <annotation protein_description="Putative uncharacterized protein OS=Komagataella pastoris (strain GS115 / ATCC 20864) GN=PAS_c034_0034 PE=4 SV=1 - [C4R9F6_PICPG]" />
      <indistinguishable_protein protein_name="C4R9F6">
        <annotation protein_description="Putative uncharacterized protein OS=Komagataella pastoris (strain GS115 / ATCC 20864) GN=PAS_c034_0034 PE=4 SV=1 - [C4R9F6_PICPG]" />
      </indistinguishable_protein>
      <peptide peptide_sequence="KGIPAYHGFGGTSK" charge="3" initial_probability="3.14" weight="1419.73761" is_nondegenerate_evidence="" n_enzymatic_termini="" n_instances="" is_contributing_evidence="Y">
        <peptide_parent_protein protein_name="C4R9F6" />
      </peptide>
      <peptide peptide_sequence="GGGGTQDYIARPTSSSLK" charge="3" initial_probability="2.85" weight="1794.89627" is_nondegenerate_evidence="" n_enzymatic_termini="" n_instances="" is_contributing_evidence="Y">
        <peptide_parent_protein protein_name="C4R9F6" />
      </peptide>
      <peptide peptide_sequence="GIPAYHGFGGTSK" charge="2" initial_probability="1.72" weight="1291.64092" is_nondegenerate_evidence="" n_enzymatic_termini="" n_instances="" is_contributing_evidence="Y">
        <peptide_parent_protein protein_name="C4R9F6" />
      </peptide>
      <peptide peptide_sequence="LSQFGVYYPSSQK" charge="2" initial_probability="4.27" weight="1503.74858" is_nondegenerate_evidence="" n_enzymatic_termini="" n_instances="" is_contributing_evidence="Y">
        <peptide_parent_protein protein_name="C4R9F6" />
      </peptide>
      <peptide peptide_sequence="SGYYKPGSVDNLTFLNSLGGK" charge="3" initial_probability="4.33" weight="2217.11734" is_nondegenerate_evidence="" n_enzymatic_termini="" n_instances="" is_contributing_evidence="Y">
        <peptide_parent_protein protein_name="C4R9F6" />
      </peptide>
    </protein>
  </protein_group>
  <protein_group group_number="3" probability="61.67">
    <protein protein_name="C4R546" probability="61.67" n_indistinguishable_proteins="1" group_sibling_id="3">
      <annotation protein_description="Putative serine type carboxypeptidase with a role in phytochelatin synthesis OS=Komagataella pastoris (strain GS115 / ATCC 20864) GN=PAS_chr3_0633 PE=4 SV=1 - [C4R546_PICPG]" />
      <indistinguishable_protein protein_name="C4R546">
        <annotation protein_description="Putative serine type carboxypeptidase with a role in phytochelatin synthesis OS=Komagataella pastoris (strain GS115 / ATCC 20864) GN=PAS_chr3_0633 PE=4 SV=1 - [C4R546_PICPG]" />
      </indistinguishable_protein>
      <peptide peptide_sequence="IASEIVSHADK" charge="2" initial_probability="3.97" weight="1169.61504" is_nondegenerate_evidence="" n_enzymatic_termini="" n_instances="" is_contributing_evidence="Y">
        <peptide_parent_protein protein_name="C4R546" />
        <indistinguishable_peptide peptide_sequence="IASEIVSHADK" />
      </peptide>
      <peptide peptide_sequence="IGPSYITK" charge="2" initial_probability="2.15" weight="878.49846" is_nondegenerate_evidence="" n_enzymatic_termini="" n_instances="" is_contributing_evidence="Y">
        <peptide_parent_protein protein_name="C4R546" />
      </peptide>
      <peptide peptide_sequence="YMNQPEVQEAVGSEVSSYK" charge="2" initial_probability="6.19" weight="2160.97417" is_nondegenerate_evidence="" n_enzymatic_termini="" n_instances="" is_contributing_evidence="Y">
        <modification_info>
          <mod_aminoacid_mass position="2" mass="147.03542" />
        </modification_info>
        <peptide_parent_protein protein_name="C4R546" />
        <indistinguishable_peptide peptide_sequence="YMNQPEVQEAVGSEVSSYK">
          <modification_info mod_nterm_mass="0" mod_cterm_mass="0" modified_peptide="YM[147.03542]NQPEVQEAVGSEVSSYK">
            <mod_aminoacid_mass position="2" mass="147.03542" />
          </modification_info>
        </indistinguishable_peptide>
        <indistinguishable_peptide peptide_sequence="YMNQPEVQEAVGSEVSSYK">
          <modification_info mod_nterm_mass="0" mod_cterm_mass="0" modified_peptide="YM[147.03542]NQPEVQEAVGSEVSSYK">
            <mod_aminoacid_mass position="2" mass="147.03542" />
          </modification_info>
        </indistinguishable_peptide>
        <indistinguishable_peptide peptide_sequence="YMNQPEVQEAVGSEVSSYK">
          <modification_info mod_nterm_mass="0" mod_cterm_mass="0" modified_peptide="YM[147.03542]NQPEVQEAVGSEVSSYK">
            <mod_aminoacid_mass position="2" mass="147.03542" />
          </modification_info>
        </indistinguishable_peptide>
      </peptide>
      <peptide peptide_sequence="QSSGYLDIIDQDK" charge="2" initial_probability="3.8" weight="1481.71037" is_nondegenerate_evidence="" n_enzymatic_termini="" n_instances="" is_contributing_evidence="Y">
        <peptide_parent_protein protein_name="C4R546" />
      </peptide>
      <peptide peptide_sequence="LLKPYTDTGLNVYDIR" charge="3" initial_probability="3.81" weight="1881.00931" is_nondegenerate_evidence="" n_enzymatic_termini="" n_instances="" is_contributing_evidence="Y">
        <peptide_parent_protein protein_name="C4R546" />
      </peptide>
      <peptide peptide_sequence="WTHGDFSFGY" charge="2" initial_probability="2.9" weight="1216.50444" is_nondegenerate_evidence="" n_enzymatic_termini="" n_instances="" is_contributing_evidence="Y">
        <peptide_parent_protein protein_name="C4R546" />
      </peptide>
      <peptide peptide_sequence="VFDAGHMVPYNQPVNALDMVVR" charge="3" initial_probability="4.57" weight="2504.2053" is_nondegenerate_evidence="" n_enzymatic_termini="" n_instances="" is_contributing_evidence="Y">
        <modification_info>
          <mod_aminoacid_mass position="7" mass="147.03542" />
          <mod_aminoacid_mass position="19" mass="147.03542" />
        </modification_info>
        <peptide_parent_protein protein_name="C4R546" />
      </peptide>
      <peptide peptide_sequence="FPQFLTSNLHIAGESYAGHYLPK" charge="3" initial_probability="4.68" weight="2590.30405" is_nondegenerate_evidence="" n_enzymatic_termini="" n_instances="" is_contributing_evidence="Y">
        <peptide_parent_protein protein_name="C4R546" />
        <indistinguishable_peptide peptide_sequence="FPQFLTSNLHIAGESYAGHYLPK" />
        <indistinguishable_peptide peptide_sequence="FPQFLTSNLHIAGESYAGHYLPK" />
        <indistinguishable_peptide peptide_sequence="FPQFLTSNLHIAGESYAGHYLPK" />
      </peptide>
    </protein>
  </protein_group>
  <protein_group group_number="4" probability="121.4">
    <protein protein_name="C4R3H3" probability="121.4" n_indistinguishable_proteins="1" group_sibling_id="4">
      <annotation protein_description="Putative uncharacterized protein OS=Komagataella pastoris (strain GS115 / ATCC 20864) GN=PAS_chr3_0076 PE=4 SV=1 - [C4R3H3_PICPG]" />
      <indistinguishable_protein protein_name="C4R3H3">
        <annotation protein_description="Putative uncharacterized protein OS=Komagataella pastoris (strain GS115 / ATCC 20864) GN=PAS_chr3_0076 PE=4 SV=1 - [C4R3H3_PICPG]" />
      </indistinguishable_protein>
      <peptide peptide_sequence="TLKPGESIPTDSPSHGGK" charge="3" initial_probability="3.24" weight="1807.91892" is_nondegenerate_evidence="" n_enzymatic_termini="" n_instances="" is_contributing_evidence="Y">
        <peptide_parent_protein protein_name="C4R3H3" />
        <indistinguishable_peptide peptide_sequence="TLKPGESIPTDSPSHGGK" />
        <indistinguishable_peptide peptide_sequence="TLKPGESIPTDSPSHGGK" />
        <indistinguishable_peptide peptide_sequence="TLKPGESIPTDSPSHGGK" />
        <indistinguishable_peptide peptide_sequence="TLKPGESIPTDSPSHGGK" />
      </peptide>
      <peptide peptide_sequence="YYIICEYAPR" charge="2" initial_probability="2.72" weight="1290.61724" is_nondegenerate_evidence="" n_enzymatic_termini="" n_instances="" is_contributing_evidence="Y">
        <peptide_parent_protein protein_name="C4R3H3" />
        <indistinguishable_peptide peptide_sequence="YYIICEYAPR" />
      </peptide>
      <peptide peptide_sequence="GNIVSAGYFEDNVLPPV" charge="2" initial_probability="4.83" weight="1790.89568" is_nondegenerate_evidence="" n_enzymatic_termini="" n_instances="" is_contributing_evidence="Y">
        <peptide_parent_protein protein_name="C4R3H3" />
        <indistinguishable_peptide peptide_sequence="GNIVSAGYFEDNVLPPV" />
        <indistinguishable_peptide peptide_sequence="GNIVSAGYFEDNVLPPV" />
        <indistinguishable_peptide peptide_sequence="GNIVSAGYFEDNVLPPV" />
        <indistinguishable_peptide peptide_sequence="GNIVSAGYFEDNVLPPV" />
        <indistinguishable_peptide peptide_sequence="GNIVSAGYFEDNVLPPV" />
        <indistinguishable_peptide peptide_sequence="GNIVSAGYFEDNVLPPV" />
        <indistinguishable_peptide peptide_sequence="GNIVSAGYFEDNVLPPV" />
        <indistinguishable_peptide peptide_sequence="GNIVSAGYFEDNVLPPV" />
        <indistinguishable_peptide peptide_sequence="GNIVSAGYFEDNVLPPV" />
        <indistinguishable_peptide peptide_sequence="GNIVSAGYFEDNVLPPV" />
        <indistinguishable_peptide peptide_sequence="GNIVSAGYFEDNVLPPV" />
        <indistinguishable_peptide peptide_sequence="GNIVSAGYFEDNVLPPV" />
        <indistinguishable_peptide peptide_sequence="GNIVSAGYFEDNVLPPV" />
        <indistinguishable_peptide peptide_sequence="GNIVSAGYFEDNVLPPV" />
        <indistinguishable_peptide peptide_sequence="GNIVSAGYFEDNVLPPV" />
        <indistinguishable_peptide peptide_sequence="GNIVSAGYFEDNVLPPV" />
        <indistinguishable_peptide peptide_sequence="GNIVSAGYFEDNVLPPV" />
        <indistinguishable_peptide peptide_sequence="GNIVSAGYFEDNVLPPV" />
        <indistinguishable_peptide peptide_sequence="GNIVSAGYFEDNVLPPV" />
        <indistinguishable_peptide peptide_sequence="GNIVSAGYFEDNVLPPV" />
        <indistinguishable_peptide peptide_sequence="GNIVSAGYFEDNVLPPV" />
        <indistinguishable_peptide peptide_sequence="GNIVSAGYFEDNVLPPV" />
        <indistinguishable_peptide peptide_sequence="GNIVSAGYFEDNVLPPV" />
        <indistinguishable_peptide peptide_sequence="GNIVSAGYFEDNVLPPV" />
        <indistinguishable_peptide peptide_sequence="GNIVSAGYFEDNVLPPV" />
        <indistinguishable_peptide peptide_sequence="GNIVSAGYFEDNVLPPV" />
        <indistinguishable_peptide peptide_sequence="GNIVSAGYFEDNVLPPV" />
        <indistinguishable_peptide peptide_sequence="GNIVSAGYFEDNVLPPV" />
        <indistinguishable_peptide peptide_sequence="GNIVSAGYFEDNVLPPV" />
        <indistinguishable_peptide peptide_sequence="GNIVSAGYFEDNVLPPV" />
      </peptide>
    </protein>
  </protein_group>
  <protein_group group_number="5" probability="38.3">
    <protein protein_name="C4R686" probability="38.3" n_indistinguishable_proteins="1" group_sibling_id="5">
      <annotation protein_description="Cytosolic and mitochondrial glutathione oxidoreductase OS=Komagataella pastoris (strain GS115 / ATCC 20864) GN=PAS_chr3_1011 PE=3 SV=1 - [C4R686_PICPG]" />
      <indistinguishable_protein protein_name="C4R686">
        <annotation protein_description="Cytosolic and mitochondrial glutathione oxidoreductase OS=Komagataella pastoris (strain GS115 / ATCC 20864) GN=PAS_chr3_1011 PE=3 SV=1 - [C4R686_PICPG]" />
      </indistinguishable_protein>
      <peptide peptide_sequence="FVSMFYAMSEHK" charge="3" initial_probability="1.74" weight="1508.65573" is_nondegenerate_evidence="" n_enzymatic_termini="" n_instances="" is_contributing_evidence="Y">
        <modification_info>
          <mod_aminoacid_mass position="4" mass="147.03542" />
          <mod_aminoacid_mass position="8" mass="147.03542" />
        </modification_info>
        <peptide_parent_protein protein_name="C4R686" />
      </peptide>
      <peptide peptide_sequence="NQIIVDEYQR" charge="2" initial_probability="3.3" weight="1277.64885" is_nondegenerate_evidence="" n_enzymatic_termini="" n_instances="" is_contributing_evidence="Y">
        <peptide_parent_protein protein_name="C4R686" />
      </peptide>
      <peptide peptide_sequence="YLVIGGGSGGVASAR" charge="2" initial_probability="4.92" weight="1363.73088" is_nondegenerate_evidence="" n_enzymatic_termini="" n_instances="" is_contributing_evidence="Y">
        <peptide_parent_protein protein_name="C4R686" />
      </peptide>
      <peptide peptide_sequence="EGVDYVYGWAK" charge="2" initial_probability="3.46" weight="1286.60356" is_nondegenerate_evidence="" n_enzymatic_termini="" n_instances="" is_contributing_evidence="Y">
        <peptide_parent_protein protein_name="C4R686" />
      </peptide>
      <peptide peptide_sequence="LGIDSDGFFK" charge="2" initial_probability="3.07" weight="1098.54473" is_nondegenerate_evidence="" n_enzymatic_termini="" n_instances="" is_contributing_evidence="Y">
        <peptide_parent_protein protein_name="C4R686" />
      </peptide>
      <peptide peptide_sequence="MDYNNVPSVVFSHPESGSIGLTEK" charge="3" initial_probability="4" weight="2623.23136" is_nondegenerate_evidence="" n_enzymatic_termini="" n_instances="" is_contributing_evidence="Y">
        <modification_info>
          <mod_aminoacid_mass position="1" mass="147.03542" />
        </modification_info>
        <peptide_parent_protein protein_name="C4R686" />
        <indistinguishable_peptide peptide_sequence="MDYNNVPSVVFSHPESGSIGLTEK">
          <modification_info mod_nterm_mass="0" mod_cterm_mass="0" modified_peptide="M[147.03542]DYNNVPSVVFSHPESGSIGLTEK">
            <mod_aminoacid_mass position="1" mass="147.03542" />
          </modification_info>
        </indistinguishable_peptide>
      </peptide>
      <peptide peptide_sequence="AVYSADHILIATGGQTALPSEEQITGVK" charge="3" initial_probability="5.15" weight="2869.49137" is_nondegenerate_evidence="" n_enzymatic_termini="" n_instances="" is_contributing_evidence="Y">
        <peptide_parent_protein protein_name="C4R686" />
      </peptide>
      <peptide peptide_sequence="KFDDIIQETVTSYYEK" charge="3" initial_probability="3.77" weight="1978.95902" is_nondegenerate_evidence="" n_enzymatic_termini="" n_instances="" is_contributing_evidence="Y">
        <peptide_parent_protein protein_name="C4R686" />
      </peptide>
      <peptide peptide_sequence="SFLGLGLDNIGVK" charge="2" initial_probability="3.61" weight="1332.75066" is_nondegenerate_evidence="" n_enzymatic_termini="" n_instances="" is_contributing_evidence="Y">
        <peptide_parent_protein protein_name="C4R686" />
      </peptide>
      <peptide peptide_sequence="TVQVDELIWTIGR" charge="2" initial_probability="3.88" weight="1529.82988" is_nondegenerate_evidence="" n_enzymatic_termini="" n_instances="" is_contributing_evidence="Y">
        <peptide_parent_protein protein_name="C4R686" />
      </peptide>
    </protein>
  </protein_group>
  <protein_group group_number="6" probability="105.76">
    <protein protein_name="C4QZU2" probability="105.76" n_indistinguishable_proteins="1" group_sibling_id="6">
      <annotation protein_description="Cobalamin-independent methionine synthase, involved in amino acid biosynthesis OS=Komagataella pastoris (strain GS115 / ATCC 20864) GN=PAS_chr2-1_0160 PE=3 SV=1 - [C4QZU2_PICPG]" />
      <indistinguishable_protein protein_name="C4QZU2">
        <annotation protein_description="Cobalamin-independent methionine synthase, involved in amino acid biosynthesis OS=Komagataella pastoris (strain GS115 / ATCC 20864) GN=PAS_chr2-1_0160 PE=3 SV=1 - [C4QZU2_PICPG]" />
      </indistinguishable_protein>
      <peptide peptide_sequence="KVDSINEK" charge="2" initial_probability="1.91" weight="932.50591" is_nondegenerate_evidence="" n_enzymatic_termini="" n_instances="" is_contributing_evidence="Y">
        <peptide_parent_protein protein_name="C4QZU2" />
      </peptide>
      <peptide peptide_sequence="ESVYAQSITK" charge="2" initial_probability="3.25" weight="1125.57817" is_nondegenerate_evidence="" n_enzymatic_termini="" n_instances="" is_contributing_evidence="Y">
        <peptide_parent_protein protein_name="C4QZU2" />
      </peptide>
      <peptide peptide_sequence="TAYEYLANAK" charge="2" initial_probability="3.25" weight="1143.56658" is_nondegenerate_evidence="" n_enzymatic_termini="" n_instances="" is_contributing_evidence="Y">
        <peptide_parent_protein protein_name="C4QZU2" />
      </peptide>
      <peptide peptide_sequence="LNGQKPVDEYLEAK" charge="3" initial_probability="3.34" weight="1603.83048" is_nondegenerate_evidence="" n_enzymatic_termini="" n_instances="" is_contributing_evidence="Y">
        <peptide_parent_protein protein_name="C4QZU2" />
        <indistinguishable_peptide peptide_sequence="LNGQKPVDEYLEAK" />
      </peptide>
      <peptide peptide_sequence="LDEVVVVAK" charge="2" initial_probability="2.71" weight="971.57695" is_nondegenerate_evidence="" n_enzymatic_termini="" n_instances="" is_contributing_evidence="Y">
        <peptide_parent_protein protein_name="C4QZU2" />
      </peptide>
      <peptide peptide_sequence="YVRPPVVVGDVSRPHAMSVK" charge="5" initial_probability="2.91" weight="2209.18867" is_nondegenerate_evidence="" n_enzymatic_termini="" n_instances="" is_contributing_evidence="Y">
        <modification_info>
          <mod_aminoacid_mass position="17" mass="147.03542" />
        </modification_info>
        <peptide_parent_protein protein_name="C4QZU2" />
        <indistinguishable_peptide peptide_sequence="YVRPPVVVGDVSRPHAMSVK">
          <modification_info mod_nterm_mass="0" mod_cterm_mass="0" modified_peptide="YVRPPVVVGDVSRPHAM[147.03542]SVK">
            <mod_aminoacid_mass position="17" mass="147.03542" />
          </modification_info>
        </indistinguishable_peptide>
      </peptide>
      <peptide peptide_sequence="EALSVNAAAIK" charge="2" initial_probability="3" weight="1086.61516" is_nondegenerate_evidence="" n_enzymatic_termini="" n_instances="" is_contributing_evidence="Y">
        <peptide_parent_protein protein_name="C4QZU2" />
      </peptide>
      <peptide peptide_sequence="NDMVQYFGEQLK" charge="2" initial_probability="4.62" weight="1487.68633" is_nondegenerate_evidence="" n_enzymatic_termini="" n_instances="" is_contributing_evidence="Y">
        <modification_info>
          <mod_aminoacid_mass position="3" mass="147.03542" />
        </modification_info>
        <peptide_parent_protein protein_name="C4QZU2" />
      </peptide>
      <peptide peptide_sequence="AVDVTALEMVK" charge="2" initial_probability="4.04" weight="1191.62993" is_nondegenerate_evidence="" n_enzymatic_termini="" n_instances="" is_contributing_evidence="Y">
        <modification_info>
          <mod_aminoacid_mass position="9" mass="147.03542" />
        </modification_info>
        <peptide_parent_protein protein_name="C4QZU2" />
        <indistinguishable_peptide peptide_sequence="AVDVTALEMVK">
          <modification_info mod_nterm_mass="0" mod_cterm_mass="0" modified_peptide="AVDVTALEM[147.03542]VK">
            <mod_aminoacid_mass position="9" mass="147.03542" />
          </modification_info>
        </indistinguishable_peptide>
      </peptide>
      <peptide peptide_sequence="GEITAEQYDTFIK" charge="2" initial_probability="4.83" weight="1514.73674" is_nondegenerate_evidence="" n_enzymatic_termini="" n_instances="" is_contributing_evidence="Y">
        <peptide_parent_protein protein_name="C4QZU2" />
      </peptide>
      <peptide peptide_sequence="VIVATSSSLLHTPVDLTNEK" charge="2" initial_probability="6.56" weight="2124.15727" is_nondegenerate_evidence="" n_enzymatic_termini="" n_instances="" is_contributing_evidence="Y">
        <peptide_parent_protein protein_name="C4QZU2" />
        <indistinguishable_peptide peptide_sequence="VIVATSSSLLHTPVDLTNEK" />
      </peptide>
      <peptide peptide_sequence="ADFSEAVAFVEK" charge="2" initial_probability="4.54" weight="1312.64018" is_nondegenerate_evidence="" n_enzymatic_termini="" n_instances="" is_contributing_evidence="Y">
        <peptide_parent_protein protein_name="C4QZU2" />
        <indistinguishable_peptide peptide_sequence="ADFSEAVAFVEK" />
      </peptide>
      <peptide peptide_sequence="NWFSFATQK" charge="2" initial_probability="2.72" weight="1128.54534" is_nondegenerate_evidence="" n_enzymatic_termini="" n_instances="" is_contributing_evidence="Y">
        <peptide_parent_protein protein_name="C4QZU2" />
      </peptide>
      <peptide peptide_sequence="VQALQLGLALR" charge="2" initial_probability="3.8" weight="1181.73454" is_nondegenerate_evidence="" n_enzymatic_termini="" n_instances="" is_contributing_evidence="Y">
        <peptide_parent_protein protein_name="C4QZU2" />
      </peptide>
      <peptide peptide_sequence="FQEEIGLDVLVHGEPER" charge="3" initial_probability="3.65" weight="1966.98465" is_nondegenerate_evidence="" n_enzymatic_termini="" n_instances="" is_contributing_evidence="Y">
        <peptide_parent_protein protein_name="C4QZU2" />
        <indistinguishable_peptide peptide_sequence="FQEEIGLDVLVHGEPER" />
        <indistinguishable_peptide peptide_sequence="FQEEIGLDVLVHGEPER" />
      </peptide>
      <peptide peptide_sequence="LVVASYFGDVRPNLASIK" charge="3" initial_probability="2.56" weight="1949.08225" is_nondegenerate_evidence="" n_enzymatic_termini="" n_instances="" is_contributing_evidence="Y">
        <peptide_parent_protein protein_name="C4QZU2" />
      </peptide>
      <peptide peptide_sequence="ADKDSLDLEPISLLEK" charge="2" initial_probability="4.44" weight="1785.94792" is_nondegenerate_evidence="" n_enzymatic_termini="" n_instances="" is_contributing_evidence="Y">
        <peptide_parent_protein protein_name="C4QZU2" />
        <indistinguishable_peptide peptide_sequence="ADKDSLDLEPISLLEK" />
      </peptide>
      <peptide peptide_sequence="ILPVYAELLAK" charge="2" initial_probability="2.67" weight="1229.74895" is_nondegenerate_evidence="" n_enzymatic_termini="" n_instances="" is_contributing_evidence="Y">
        <peptide_parent_protein protein_name="C4QZU2" />
      </peptide>
      <peptide peptide_sequence="DSLDLEPISLLEK" charge="2" initial_probability="3.26" weight="1471.78679" is_nondegenerate_evidence="" n_enzymatic_termini="" n_instances="" is_contributing_evidence="Y">
        <peptide_parent_protein protein_name="C4QZU2" />
      </peptide>
      <peptide peptide_sequence="DEVNDLEAASVEVIQVDEPAIR" charge="3" initial_probability="5.04" weight="2411.18845" is_nondegenerate_evidence="" n_enzymatic_termini="" n_instances="" is_contributing_evidence="Y">
        <peptide_parent_protein protein_name="C4QZU2" />
      </peptide>
      <peptide peptide_sequence="YELDPIDTLFAMGR" charge="2" initial_probability="4.74" weight="1656.79119" is_nondegenerate_evidence="" n_enzymatic_termini="" n_instances="" is_contributing_evidence="Y">
        <modification_info>
          <mod_aminoacid_mass position="12" mass="147.03542" />
        </modification_info>
        <peptide_parent_protein protein_name="C4QZU2" />
      </peptide>
      <peptide peptide_sequence="FNLPLFPTTTIGSFPQTK" charge="2" initial_probability="4.64" weight="2009.07182" is_nondegenerate_evidence="" n_enzymatic_termini="" n_instances="" is_contributing_evidence="Y">
        <peptide_parent_protein protein_name="C4QZU2" />
      </peptide>
    </protein>
  </protein_group>
  <protein_group group_number="7" probability="8.49">
    <protein protein_name="C4R0Z8" probability="8.49" n_indistinguishable_proteins="1" group_sibling_id="7">
      <annotation protein_description="Putative uncharacterized protein OS=Komagataella pastoris (strain GS115 / ATCC 20864) GN=PAS_chr2-1_0539 PE=4 SV=1 - [C4R0Z8_PICPG]" />
      <indistinguishable_protein protein_name="C4R0Z8">
        <annotation protein_description="Putative uncharacterized protein OS=Komagataella pastoris (strain GS115 / ATCC 20864) GN=PAS_chr2-1_0539 PE=4 SV=1 - [C4R0Z8_PICPG]" />
      </indistinguishable_protein>
      <peptide peptide_sequence="ISVTVVGDGINSGLR" charge="2" initial_probability="4.1" weight="1486.81987" is_nondegenerate_evidence="" n_enzymatic_termini="" n_instances="" is_contributing_evidence="Y">
        <peptide_parent_protein protein_name="C4R0Z8" />
      </peptide>
      <peptide peptide_sequence="SGGSHFEAGPNAAGTPLDLILYEPSGFLVDAADASK" charge="3" initial_probability="4.39" weight="3574.74387" is_nondegenerate_evidence="" n_enzymatic_termini="" n_instances="" is_contributing_evidence="Y">
        <peptide_parent_protein protein_name="C4R0Z8" />
      </peptide>
    </protein>
  </protein_group>
  <protein_group group_number="8" probability="13.26">
    <protein protein_name="C4R3T2" probability="13.26" n_indistinguishable_proteins="1" group_sibling_id="8">
      <annotation protein_description="Major of three pyruvate decarboxylase isozymes OS=Komagataella pastoris (strain GS115 / ATCC 20864) GN=PAS_chr3_0188 PE=3 SV=1 - [C4R3T2_PICPG]" />
      <indistinguishable_protein protein_name="C4R3T2">
        <annotation protein_description="Major of three pyruvate decarboxylase isozymes OS=Komagataella pastoris (strain GS115 / ATCC 20864) GN=PAS_chr3_0188 PE=3 SV=1 - [C4R3T2_PICPG]" />
      </indistinguishable_protein>
      <peptide peptide_sequence="SAVFQGVQMK" charge="2" initial_probability="3" weight="1110.56047" is_nondegenerate_evidence="" n_enzymatic_termini="" n_instances="" is_contributing_evidence="Y">
        <modification_info>
          <mod_aminoacid_mass position="9" mass="147.03542" />
        </modification_info>
        <peptide_parent_protein protein_name="C4R3T2" />
      </peptide>
      <peptide peptide_sequence="GGVDEQKPQFGGAYVGSLSNPDITEFVEK" charge="3" initial_probability="6.13" weight="3068.48233" is_nondegenerate_evidence="" n_enzymatic_termini="" n_instances="" is_contributing_evidence="Y">
        <peptide_parent_protein protein_name="C4R3T2" />
      </peptide>
      <peptide peptide_sequence="VIEIMLETMDAPISLVK" charge="2" initial_probability="4.13" weight="1934.02666" is_nondegenerate_evidence="" n_enzymatic_termini="" n_instances="" is_contributing_evidence="Y">
        <modification_info>
          <mod_aminoacid_mass position="5" mass="147.03542" />
          <mod_aminoacid_mass position="9" mass="147.03542" />
        </modification_info>
        <peptide_parent_protein protein_name="C4R3T2" />
      </peptide>
    </protein>
  </protein_group>
  <protein_group group_number="9" probability="54.42">
    <protein protein_name="C4R099" probability="54.42" n_indistinguishable_proteins="1" group_sibling_id="9">
      <annotation protein_description="Glucose-6-phosphate 1-dehydrogenase OS=Komagataella pastoris (strain GS115 / ATCC 20864) GN=PAS_chr2-1_0308 PE=3 SV=1 - [C4R099_PICPG]" />
      <indistinguishable_protein protein_name="C4R099">
        <annotation protein_description="Glucose-6-phosphate 1-dehydrogenase OS=Komagataella pastoris (strain GS115 / ATCC 20864) GN=PAS_chr2-1_0308 PE=3 SV=1 - [C4R099_PICPG]" />
      </indistinguishable_protein>
      <peptide peptide_sequence="VQPNEAMYMK" charge="2" initial_probability="1.38" weight="1242.55107" is_nondegenerate_evidence="" n_enzymatic_termini="" n_instances="" is_contributing_evidence="Y">
        <modification_info>
          <mod_aminoacid_mass position="7" mass="147.03542" />
          <mod_aminoacid_mass position="9" mass="147.03542" />
        </modification_info>
        <peptide_parent_protein protein_name="C4R099" />
      </peptide>
      <peptide peptide_sequence="KPAYVDDETVKPGSK" charge="3" initial_probability="4.88" weight="1633.84165" is_nondegenerate_evidence="" n_enzymatic_termini="" n_instances="" is_contributing_evidence="Y">
        <peptide_parent_protein protein_name="C4R099" />
      </peptide>
      <peptide peptide_sequence="LNETINEFEK" charge="2" initial_probability="3.84" weight="1236.61077" is_nondegenerate_evidence="" n_enzymatic_termini="" n_instances="" is_contributing_evidence="Y">
        <peptide_parent_protein protein_name="C4R099" />
      </peptide>
      <peptide peptide_sequence="QSTGFLNDIQR" charge="2" initial_probability="3" weight="1278.64495" is_nondegenerate_evidence="" n_enzymatic_termini="" n_instances="" is_contributing_evidence="Y">
        <peptide_parent_protein protein_name="C4R099" />
      </peptide>
      <peptide peptide_sequence="TTVTELDLTYK" charge="2" initial_probability="3.18" weight="1283.67375" is_nondegenerate_evidence="" n_enzymatic_termini="" n_instances="" is_contributing_evidence="Y">
        <peptide_parent_protein protein_name="C4R099" />
      </peptide>
      <peptide peptide_sequence="FLQDHDYFFESR" charge="2" initial_probability="3.86" weight="1603.71416" is_nondegenerate_evidence="" n_enzymatic_termini="" n_instances="" is_contributing_evidence="Y">
        <peptide_parent_protein protein_name="C4R099" />
        <indistinguishable_peptide peptide_sequence="FLQDHDYFFESR" />
      </peptide>
      <peptide peptide_sequence="GGYFDSIGIIR" charge="2" initial_probability="3.73" weight="1197.62419" is_nondegenerate_evidence="" n_enzymatic_termini="" n_instances="" is_contributing_evidence="Y">
        <peptide_parent_protein protein_name="C4R099" />
      </peptide>
      <peptide peptide_sequence="WEGVPIILR" charge="2" initial_probability="2.45" weight="1082.6331" is_nondegenerate_evidence="" n_enzymatic_termini="" n_instances="" is_contributing_evidence="Y">
        <peptide_parent_protein protein_name="C4R099" />
      </peptide>
      <peptide peptide_sequence="SISELDLNDVLVGQYGK" charge="2" initial_probability="5.42" weight="1849.95305" is_nondegenerate_evidence="" n_enzymatic_termini="" n_instances="" is_contributing_evidence="Y">
        <peptide_parent_protein protein_name="C4R099" />
        <indistinguishable_peptide peptide_sequence="SISELDLNDVLVGQYGK" />
      </peptide>
      <peptide peptide_sequence="DRYENFYIPEAYESLIR" charge="3" initial_probability="2.73" weight="2178.05014" is_nondegenerate_evidence="" n_enzymatic_termini="" n_instances="" is_contributing_evidence="Y">
        <peptide_parent_protein protein_name="C4R099" />
      </peptide>
      <peptide peptide_sequence="YENFYIPEAYESLIR" charge="2" initial_probability="4.31" weight="1906.91789" is_nondegenerate_evidence="" n_enzymatic_termini="" n_instances="" is_contributing_evidence="Y">
        <peptide_parent_protein protein_name="C4R099" />
        <indistinguishable_peptide peptide_sequence="YENFYIPEAYESLIR" />
      </peptide>
      <peptide peptide_sequence="IFTPLLYHLEGPDAPAPEIYPYGSR" charge="3" initial_probability="5.5" weight="2816.43106" is_nondegenerate_evidence="" n_enzymatic_termini="" n_instances="" is_contributing_evidence="Y">
        <peptide_parent_protein protein_name="C4R099" />
      </peptide>
    </protein>
  </protein_group>
  <protein_group group_number="10" probability="22.89">
    <protein protein_name="C4R201" probability="22.89" n_indistinguishable_proteins="1" group_sibling_id="10">
      <annotation protein_description="Zinc-dependent metallopeptidase yscII, may have a role in obtaining leucine from dipeptide substrate OS=Komagataella pastoris (strain GS115 / ATCC 20864) GN=PAS_chr2-2_0380 PE=4 SV=1 - [C4R201_PICPG]" />
      <indistinguishable_protein protein_name="C4R201">
        <annotation protein_description="Zinc-dependent metallopeptidase yscII, may have a role in obtaining leucine from dipeptide substrate OS=Komagataella pastoris (strain GS115 / ATCC 20864) GN=PAS_chr2-2_0380 PE=4 SV=1 - [C4R201_PICPG]" />
      </indistinguishable_protein>
      <peptide peptide_sequence="VNAEQAGIYR" charge="2" initial_probability="3.67" weight="1120.57414" is_nondegenerate_evidence="" n_enzymatic_termini="" n_instances="" is_contributing_evidence="Y">
        <peptide_parent_protein protein_name="C4R201" />
      </peptide>
      <peptide peptide_sequence="ASHPIEVPVK" charge="3" initial_probability="3.03" weight="1076.60978" is_nondegenerate_evidence="" n_enzymatic_termini="" n_instances="" is_contributing_evidence="Y">
        <peptide_parent_protein protein_name="C4R201" />
      </peptide>
      <peptide peptide_sequence="VYATPGLEK" charge="2" initial_probability="2.24" weight="977.52983" is_nondegenerate_evidence="" n_enzymatic_termini="" n_instances="" is_contributing_evidence="Y">
        <peptide_parent_protein protein_name="C4R201" />
      </peptide>
      <peptide peptide_sequence="YIEADYNYR" charge="2" initial_probability="2.71" weight="1206.54119" is_nondegenerate_evidence="" n_enzymatic_termini="" n_instances="" is_contributing_evidence="Y">
        <peptide_parent_protein protein_name="C4R201" />
      </peptide>
      <peptide peptide_sequence="TESSTDESLVLDSR" charge="2" initial_probability="4.55" weight="1538.71929" is_nondegenerate_evidence="" n_enzymatic_termini="" n_instances="" is_contributing_evidence="Y">
        <peptide_parent_protein protein_name="C4R201" />
      </peptide>
      <peptide peptide_sequence="VVDLLYDEK" charge="2" initial_probability="3.13" weight="1093.57683" is_nondegenerate_evidence="" n_enzymatic_termini="" n_instances="" is_contributing_evidence="Y">
        <peptide_parent_protein protein_name="C4R201" />
      </peptide>
      <peptide peptide_sequence="YLTTGDVTPEEDTTIYPVFLGLK" charge="3" initial_probability="3.55" weight="2572.30075" is_nondegenerate_evidence="" n_enzymatic_termini="" n_instances="" is_contributing_evidence="Y">
        <peptide_parent_protein protein_name="C4R201" />
      </peptide>
    </protein>
  </protein_group>
  <protein_group group_number="11" probability="55.1">
    <protein protein_name="C4R0U2" probability="55.1" n_indistinguishable_proteins="1" group_sibling_id="11">
      <annotation protein_description="Fusion protein, identical to Rpl40Bp OS=Komagataella pastoris (strain GS115 / ATCC 20864) GN=PAS_chr2-1_0486 PE=4 SV=1 - [C4R0U2_PICPG]" />
      <indistinguishable_protein protein_name="C4R0U2">
        <annotation protein_description="Fusion protein, identical to Rpl40Bp OS=Komagataella pastoris (strain GS115 / ATCC 20864) GN=PAS_chr2-1_0486 PE=4 SV=1 - [C4R0U2_PICPG]" />
      </indistinguishable_protein>
      <peptide peptide_sequence="EGIPPDQQR" charge="2" initial_probability="1.75" weight="1039.51543" is_nondegenerate_evidence="" n_enzymatic_termini="" n_instances="" is_contributing_evidence="Y">
        <peptide_parent_protein protein_name="C4R8V1" />
        <peptide_parent_protein protein_name="C4R0U2" />
        <peptide_parent_protein protein_name="C4R5D4" />
        <indistinguishable_peptide peptide_sequence="EGIPPDQQR" />
      </peptide>
      <peptide peptide_sequence="TLSDYNIQK" charge="2" initial_probability="2.52" weight="1081.55156" is_nondegenerate_evidence="" n_enzymatic_termini="" n_instances="" is_contributing_evidence="Y">
        <peptide_parent_protein protein_name="C4R8V1" />
        <peptide_parent_protein protein_name="C4R0U2" />
        <peptide_parent_protein protein_name="C4R5D4" />
      </peptide>
      <peptide peptide_sequence="ESTLHLVLR" charge="2" initial_probability="2.34" weight="1067.62004" is_nondegenerate_evidence="" n_enzymatic_termini="" n_instances="" is_contributing_evidence="Y">
        <peptide_parent_protein protein_name="C4R8V1" />
        <peptide_parent_protein protein_name="C4R0U2" />
        <peptide_parent_protein protein_name="C4R5D4" />
      </peptide>
      <peptide peptide_sequence="TITLEVESSDTIDNVK" charge="2" initial_probability="5.76" weight="1763.8886" is_nondegenerate_evidence="" n_enzymatic_termini="" n_instances="" is_contributing_evidence="Y">
        <peptide_parent_protein protein_name="C4R8V1" />
        <peptide_parent_protein protein_name="C4R0U2" />
        <peptide_parent_protein protein_name="C4R5D4" />
        <indistinguishable_peptide peptide_sequence="TITLEVESSDTIDNVK" />
        <indistinguishable_peptide peptide_sequence="TITLEVESSDTIDNVK" />
        <indistinguishable_peptide peptide_sequence="TITLEVESSDTIDNVK" />
        <indistinguishable_peptide peptide_sequence="TITLEVESSDTIDNVK" />
        <indistinguishable_peptide peptide_sequence="TITLEVESSDTIDNVK" />
        <indistinguishable_peptide peptide_sequence="TITLEVESSDTIDNVK" />
        <indistinguishable_peptide peptide_sequence="TITLEVESSDTIDNVK" />
        <indistinguishable_peptide peptide_sequence="TITLEVESSDTIDNVK" />
      </peptide>
    </protein>
  </protein_group>
  <protein_group group_number="12" probability="414.97">
    <protein protein_name="C4R312" probability="414.97" n_indistinguishable_proteins="1" group_sibling_id="12">
      <annotation protein_description="Dihydrolipoyl dehydrogenase OS=Komagataella pastoris (strain GS115 / ATCC 20864) GN=PAS_chr2-2_0048 PE=3 SV=1 - [C4R312_PICPG]" />
      <indistinguishable_protein protein_name="C4R312">
        <annotation protein_description="Dihydrolipoyl dehydrogenase OS=Komagataella pastoris (strain GS115 / ATCC 20864) GN=PAS_chr2-2_0048 PE=3 SV=1 - [C4R312_PICPG]" />
      </indistinguishable_protein>
      <peptide peptide_sequence="DSIGAGMDAEVAK" charge="2" initial_probability="3.8" weight="1279.58159" is_nondegenerate_evidence="" n_enzymatic_termini="" n_instances="" is_contributing_evidence="Y">
        <modification_info>
          <mod_aminoacid_mass position="7" mass="147.03542" />
        </modification_info>
        <peptide_parent_protein protein_name="C4R312" />
        <indistinguishable_peptide peptide_sequence="DSIGAGMDAEVAK">
          <modification_info mod_nterm_mass="0" mod_cterm_mass="0" modified_peptide="DSIGAGM[147.03542]DAEVAK">
            <mod_aminoacid_mass position="7" mass="147.03542" />
          </modification_info>
        </indistinguishable_peptide>
        <indistinguishable_peptide peptide_sequence="DSIGAGMDAEVAK">
          <modification_info mod_nterm_mass="0" mod_cterm_mass="0" modified_peptide="DSIGAGM[147.03542]DAEVAK">
            <mod_aminoacid_mass position="7" mass="147.03542" />
          </modification_info>
        </indistinguishable_peptide>
        <indistinguishable_peptide peptide_sequence="DSIGAGMDAEVAK">
          <modification_info mod_nterm_mass="0" mod_cterm_mass="0" modified_peptide="DSIGAGM[147.03542]DAEVAK">
            <mod_aminoacid_mass position="7" mass="147.03542" />
          </modification_info>
        </indistinguishable_peptide>
        <indistinguishable_peptide peptide_sequence="DSIGAGMDAEVAK">
          <modification_info mod_nterm_mass="0" mod_cterm_mass="0" modified_peptide="DSIGAGM[147.03542]DAEVAK">
            <mod_aminoacid_mass position="7" mass="147.03542" />
          </modification_info>
        </indistinguishable_peptide>
        <indistinguishable_peptide peptide_sequence="DSIGAGMDAEVAK">
          <modification_info mod_nterm_mass="0" mod_cterm_mass="0" modified_peptide="DSIGAGM[147.03542]DAEVAK">
            <mod_aminoacid_mass position="7" mass="147.03542" />
          </modification_info>
        </indistinguishable_peptide>
        <indistinguishable_peptide peptide_sequence="DSIGAGMDAEVAK">
          <modification_info mod_nterm_mass="0" mod_cterm_mass="0" modified_peptide="DSIGAGM[147.03542]DAEVAK">
            <mod_aminoacid_mass position="7" mass="147.03542" />
          </modification_info>
        </indistinguishable_peptide>
      </peptide>
      <peptide peptide_sequence="FLADAETQR" charge="2" initial_probability="3.19" weight="1050.51921" is_nondegenerate_evidence="" n_enzymatic_termini="" n_instances="" is_contributing_evidence="Y">
        <peptide_parent_protein protein_name="C4R312" />
        <indistinguishable_peptide peptide_sequence="FLADAETQR" />
        <indistinguishable_peptide peptide_sequence="FLADAETQR" />
        <indistinguishable_peptide peptide_sequence="FLADAETQR" />
      </peptide>
      <peptide peptide_sequence="EAALGTFDK" charge="2" initial_probability="2.16" weight="951.47887" is_nondegenerate_evidence="" n_enzymatic_termini="" n_instances="" is_contributing_evidence="Y">
        <peptide_parent_protein protein_name="C4R312" />
      </peptide>
      <peptide peptide_sequence="DSIGAGMDAEVAK" charge="2" initial_probability="3.86" weight="1263.59343" is_nondegenerate_evidence="" n_enzymatic_termini="" n_instances="" is_contributing_evidence="Y">
        <peptide_parent_protein protein_name="C4R312" />
      </peptide>
      <peptide peptide_sequence="TNLDTEGFVK" charge="2" initial_probability="3.35" weight="1123.56352" is_nondegenerate_evidence="" n_enzymatic_termini="" n_instances="" is_contributing_evidence="Y">
        <peptide_parent_protein protein_name="C4R312" />
      </peptide>
      <peptide peptide_sequence="SLLNNSHLYHTIK" charge="3" initial_probability="0.72" weight="1539.82798" is_nondegenerate_evidence="" n_enzymatic_termini="" n_instances="" is_contributing_evidence="Y">
        <peptide_parent_protein protein_name="C4R312" />
        <indistinguishable_peptide peptide_sequence="SLLNNSHLYHTIK" />
      </peptide>
      <peptide peptide_sequence="GTLVIDSEYR" charge="2" initial_probability="3.33" weight="1152.58928" is_nondegenerate_evidence="" n_enzymatic_termini="" n_instances="" is_contributing_evidence="Y">
        <peptide_parent_protein protein_name="C4R312" />
        <indistinguishable_peptide peptide_sequence="GTLVIDSEYR" />
        <indistinguishable_peptide peptide_sequence="GTLVIDSEYR" />
      </peptide>
      <peptide peptide_sequence="IVTSTGALDLK" charge="2" initial_probability="3.1" weight="1117.64665" is_nondegenerate_evidence="" n_enzymatic_termini="" n_instances="" is_contributing_evidence="Y">
        <peptide_parent_protein protein_name="C4R312" />
      </peptide>
      <peptide peptide_sequence="VGSEVTIIEYR" charge="2" initial_probability="4.32" weight="1265.6718" is_nondegenerate_evidence="" n_enzymatic_termini="" n_instances="" is_contributing_evidence="Y">
        <peptide_parent_protein protein_name="C4R312" />
        <indistinguishable_peptide peptide_sequence="VGSEVTIIEYR" />
        <indistinguishable_peptide peptide_sequence="VGSEVTIIEYR" />
      </peptide>
      <peptide peptide_sequence="GSGSFVDEHTINVDPVEGGDK" charge="2" initial_probability="6.69" weight="2158.98784" is_nondegenerate_evidence="" n_enzymatic_termini="" n_instances="" is_contributing_evidence="Y">
        <peptide_parent_protein protein_name="C4R312" />
        <indistinguishable_peptide peptide_sequence="GSGSFVDEHTINVDPVEGGDK" />
      </peptide>
      <peptide peptide_sequence="VIGDVTFGPMLAHK" charge="2" initial_probability="4.2" weight="1500.78716" is_nondegenerate_evidence="" n_enzymatic_termini="" n_instances="" is_contributing_evidence="Y">
        <modification_info>
          <mod_aminoacid_mass position="10" mass="147.03542" />
        </modification_info>
        <peptide_parent_protein protein_name="C4R312" />
        <indistinguishable_peptide peptide_sequence="VIGDVTFGPMLAHK">
          <modification_info mod_nterm_mass="0" mod_cterm_mass="0" modified_peptide="VIGDVTFGPM[147.03542]LAHK">
            <mod_aminoacid_mass position="10" mass="147.03542" />
          </modification_info>
        </indistinguishable_peptide>
        <indistinguishable_peptide peptide_sequence="VIGDVTFGPMLAHK">
          <modification_info mod_nterm_mass="0" mod_cterm_mass="0" modified_peptide="VIGDVTFGPM[147.03542]LAHK">
            <mod_aminoacid_mass position="10" mass="147.03542" />
          </modification_info>
        </indistinguishable_peptide>
      </peptide>
      <peptide peptide_sequence="FPFIANSR" charge="2" initial_probability="2.12" weight="951.50536" is_nondegenerate_evidence="" n_enzymatic_termini="" n_instances="" is_contributing_evidence="Y">
        <peptide_parent_protein protein_name="C4R312" />
      </peptide>
      <peptide peptide_sequence="VGEVVNIEIETTK" charge="2" initial_probability="4.35" weight="1430.77178" is_nondegenerate_evidence="" n_enzymatic_termini="" n_instances="" is_contributing_evidence="Y">
        <peptide_parent_protein protein_name="C4R312" />
        <indistinguishable_peptide peptide_sequence="VGEVVNIEIETTK" />
        <indistinguishable_peptide peptide_sequence="VGEVVNIEIETTK" />
        <indistinguishable_peptide peptide_sequence="VGEVVNIEIETTK" />
        <indistinguishable_peptide peptide_sequence="VGEVVNIEIETTK" />
        <indistinguishable_peptide peptide_sequence="VGEVVNIEIETTK" />
        <indistinguishable_peptide peptide_sequence="VGEVVNIEIETTK" />
        <indistinguishable_peptide peptide_sequence="VGEVVNIEIETTK" />
        <indistinguishable_peptide peptide_sequence="VGEVVNIEIETTK" />
        <indistinguishable_peptide peptide_sequence="VGEVVNIEIETTK" />
      </peptide>
      <peptide peptide_sequence="GSGSFVDEHTINVDPVEGGDKVELK" charge="3" initial_probability="6.87" weight="2628.27646" is_nondegenerate_evidence="" n_enzymatic_termini="" n_instances="" is_contributing_evidence="Y">
        <peptide_parent_protein protein_name="C4R312" />
        <indistinguishable_peptide peptide_sequence="GSGSFVDEHTINVDPVEGGDKVELK" />
        <indistinguishable_peptide peptide_sequence="GSGSFVDEHTINVDPVEGGDKVELK" />
        <indistinguishable_peptide peptide_sequence="GSGSFVDEHTINVDPVEGGDKVELK" />
        <indistinguishable_peptide peptide_sequence="GSGSFVDEHTINVDPVEGGDKVELK" />
        <indistinguishable_peptide peptide_sequence="GSGSFVDEHTINVDPVEGGDKVELK" />
        <indistinguishable_peptide peptide_sequence="GSGSFVDEHTINVDPVEGGDKVELK" />
      </peptide>
      <peptide peptide_sequence="AEEEGIAAAEFIK" charge="2" initial_probability="4.33" weight="1377.68376" is_nondegenerate_evidence="" n_enzymatic_termini="" n_instances="" is_contributing_evidence="Y">
        <peptide_parent_protein protein_name="C4R312" />
      </peptide>
      <peptide peptide_sequence="HDVVVIGGGPGGYVAAIK" charge="2" initial_probability="5.89" weight="1708.93462" is_nondegenerate_evidence="" n_enzymatic_termini="" n_instances="" is_contributing_evidence="Y">
        <peptide_parent_protein protein_name="C4R312" />
        <indistinguishable_peptide peptide_sequence="HDVVVIGGGPGGYVAAIK" />
        <indistinguishable_peptide peptide_sequence="HDVVVIGGGPGGYVAAIK" />
        <indistinguishable_peptide peptide_sequence="HDVVVIGGGPGGYVAAIK" />
        <indistinguishable_peptide peptide_sequence="HDVVVIGGGPGGYVAAIK" />
        <indistinguishable_peptide peptide_sequence="HDVVVIGGGPGGYVAAIK" />
      </peptide>
      <peptide peptide_sequence="GHGHVNYGNIPSVMYTHPEVAWVGQNEQQLK" charge="4" initial_probability="4.39" weight="3505.67275" is_nondegenerate_evidence="" n_enzymatic_termini="" n_instances="" is_contributing_evidence="Y">
        <modification_info>
          <mod_aminoacid_mass position="14" mass="147.03542" />
        </modification_info>
        <peptide_parent_protein protein_name="C4R312" />
        <indistinguishable_peptide peptide_sequence="GHGHVNYGNIPSVMYTHPEVAWVGQNEQQLK">
          <modification_info mod_nterm_mass="0" mod_cterm_mass="0" modified_peptide="GHGHVNYGNIPSVM[147.03542]YTHPEVAWVGQNEQQLK">
            <mod_aminoacid_mass position="14" mass="147.03542" />
          </modification_info>
        </indistinguishable_peptide>
      </peptide>
      <peptide peptide_sequence="RPYTEGLNAEAIGLDFDNR" charge="3" initial_probability="4.85" weight="2151.04428" is_nondegenerate_evidence="" n_enzymatic_termini="" n_instances="" is_contributing_evidence="Y">
        <peptide_parent_protein protein_name="C4R312" />
        <indistinguishable_peptide peptide_sequence="RPYTEGLNAEAIGLDFDNR" />
        <indistinguishable_peptide peptide_sequence="RPYTEGLNAEAIGLDFDNR" />
        <indistinguishable_peptide peptide_sequence="RPYTEGLNAEAIGLDFDNR" />
        <indistinguishable_peptide peptide_sequence="RPYTEGLNAEAIGLDFDNR" />
      </peptide>
      <peptide peptide_sequence="QLTGGIEMLFK" charge="2" initial_probability="3.26" weight="1252.65923" is_nondegenerate_evidence="" n_enzymatic_termini="" n_instances="" is_contributing_evidence="Y">
        <modification_info>
          <mod_aminoacid_mass position="8" mass="147.03542" />
        </modification_info>
        <peptide_parent_protein protein_name="C4R312" />
        <indistinguishable_peptide peptide_sequence="QLTGGIEMLFK">
          <modification_info mod_nterm_mass="0" mod_cterm_mass="0" modified_peptide="QLTGGIEM[147.03542]LFK">
            <mod_aminoacid_mass position="8" mass="147.03542" />
          </modification_info>
        </indistinguishable_peptide>
        <indistinguishable_peptide peptide_sequence="QLTGGIEMLFK">
          <modification_info mod_nterm_mass="0" mod_cterm_mass="0" modified_peptide="QLTGGIEM[147.03542]LFK">
            <mod_aminoacid_mass position="8" mass="147.03542" />
          </modification_info>
        </indistinguishable_peptide>
        <indistinguishable_peptide peptide_sequence="QLTGGIEMLFK">
          <modification_info mod_nterm_mass="0" mod_cterm_mass="0" modified_peptide="QLTGGIEM[147.03542]LFK">
            <mod_aminoacid_mass position="8" mass="147.03542" />
          </modification_info>
        </indistinguishable_peptide>
        <indistinguishable_peptide peptide_sequence="QLTGGIEMLFK">
          <modification_info mod_nterm_mass="0" mod_cterm_mass="0" modified_peptide="QLTGGIEM[147.03542]LFK">
            <mod_aminoacid_mass position="8" mass="147.03542" />
          </modification_info>
        </indistinguishable_peptide>
        <indistinguishable_peptide peptide_sequence="QLTGGIEMLFK">
          <modification_info mod_nterm_mass="0" mod_cterm_mass="0" modified_peptide="QLTGGIEM[147.03542]LFK">
            <mod_aminoacid_mass position="8" mass="147.03542" />
          </modification_info>
        </indistinguishable_peptide>
      </peptide>
      <peptide peptide_sequence="GINVADVQIDIGQLQNAK" charge="2" initial_probability="6.38" weight="1896.02068" is_nondegenerate_evidence="" n_enzymatic_termini="" n_instances="" is_contributing_evidence="Y">
        <peptide_parent_protein protein_name="C4R312" />
        <indistinguishable_peptide peptide_sequence="GINVADVQIDIGQLQNAK" />
        <indistinguishable_peptide peptide_sequence="GINVADVQIDIGQLQNAK" />
        <indistinguishable_peptide peptide_sequence="GINVADVQIDIGQLQNAK" />
        <indistinguishable_peptide peptide_sequence="GINVADVQIDIGQLQNAK" />
        <indistinguishable_peptide peptide_sequence="GINVADVQIDIGQLQNAK" />
      </peptide>
      <peptide peptide_sequence="ADNVIIATGSEPSPFPGITVDEER" charge="2" initial_probability="6.11" weight="2514.23393" is_nondegenerate_evidence="" n_enzymatic_termini="" n_instances="" is_contributing_evidence="Y">
        <peptide_parent_protein protein_name="C4R312" />
        <indistinguishable_peptide peptide_sequence="ADNVIIATGSEPSPFPGITVDEER" />
      </peptide>
      <peptide peptide_sequence="TEQFEADVLLVAVGR" charge="2" initial_probability="5.07" weight="1646.87493" is_nondegenerate_evidence="" n_enzymatic_termini="" n_instances="" is_contributing_evidence="Y">
        <peptide_parent_protein protein_name="C4R312" />
        <indistinguishable_peptide peptide_sequence="TEQFEADVLLVAVGR" />
        <indistinguishable_peptide peptide_sequence="TEQFEADVLLVAVGR" />
        <indistinguishable_peptide peptide_sequence="TEQFEADVLLVAVGR" />
        <indistinguishable_peptide peptide_sequence="TEQFEADVLLVAVGR" />
        <indistinguishable_peptide peptide_sequence="TEQFEADVLLVAVGR" />
        <indistinguishable_peptide peptide_sequence="TEQFEADVLLVAVGR" />
        <indistinguishable_peptide peptide_sequence="TEQFEADVLLVAVGR" />
        <indistinguishable_peptide peptide_sequence="TEQFEADVLLVAVGR" />
        <indistinguishable_peptide peptide_sequence="TEQFEADVLLVAVGR" />
        <indistinguishable_peptide peptide_sequence="TEQFEADVLLVAVGR" />
        <indistinguishable_peptide peptide_sequence="TEQFEADVLLVAVGR" />
        <indistinguishable_peptide peptide_sequence="TEQFEADVLLVAVGR" />
        <indistinguishable_peptide peptide_sequence="TEQFEADVLLVAVGR" />
        <indistinguishable_peptide peptide_sequence="TEQFEADVLLVAVGR" />
        <indistinguishable_peptide peptide_sequence="TEQFEADVLLVAVGR" />
        <indistinguishable_peptide peptide_sequence="TEQFEADVLLVAVGR" />
        <indistinguishable_peptide peptide_sequence="TEQFEADVLLVAVGR" />
        <indistinguishable_peptide peptide_sequence="TEQFEADVLLVAVGR" />
        <indistinguishable_peptide peptide_sequence="TEQFEADVLLVAVGR" />
        <indistinguishable_peptide peptide_sequence="TEQFEADVLLVAVGR" />
        <indistinguishable_peptide peptide_sequence="TEQFEADVLLVAVGR" />
        <indistinguishable_peptide peptide_sequence="TEQFEADVLLVAVGR" />
        <indistinguishable_peptide peptide_sequence="TEQFEADVLLVAVGR" />
        <indistinguishable_peptide peptide_sequence="TEQFEADVLLVAVGR" />
      </peptide>
      <peptide peptide_sequence="MAIIGGGIIGLEMASVWSR" charge="2" initial_probability="6.13" weight="1993.02861" is_nondegenerate_evidence="" n_enzymatic_termini="" n_instances="" is_contributing_evidence="Y">
        <modification_info>
          <mod_aminoacid_mass position="1" mass="147.03542" />
          <mod_aminoacid_mass position="13" mass="147.03542" />
        </modification_info>
        <peptide_parent_protein protein_name="C4R312" />
        <indistinguishable_peptide peptide_sequence="MAIIGGGIIGLEMASVWSR">
          <modification_info mod_nterm_mass="0" mod_cterm_mass="0" modified_peptide="M[147.03542]AIIGGGIIGLEM[147.03542]ASVWSR">
            <mod_aminoacid_mass position="13" mass="147.03542" />
          </modification_info>
        </indistinguishable_peptide>
        <indistinguishable_peptide peptide_sequence="MAIIGGGIIGLEMASVWSR">
          <modification_info mod_nterm_mass="0" mod_cterm_mass="0" modified_peptide="M[147.03542]AIIGGGIIGLEM[147.03542]ASVWSR">
            <mod_aminoacid_mass position="13" mass="147.03542" />
          </modification_info>
        </indistinguishable_peptide>
      </peptide>
      <peptide peptide_sequence="VLGVHIIGPNAGEMIAEAGLALEYGASTEDIAR" charge="3" initial_probability="5.95" weight="3353.70517" is_nondegenerate_evidence="" n_enzymatic_termini="" n_instances="" is_contributing_evidence="Y">
        <modification_info>
          <mod_aminoacid_mass position="14" mass="147.03542" />
        </modification_info>
        <peptide_parent_protein protein_name="C4R312" />
        <indistinguishable_peptide peptide_sequence="VLGVHIIGPNAGEMIAEAGLALEYGASTEDIAR">
          <modification_info mod_nterm_mass="0" mod_cterm_mass="0" modified_peptide="VLGVHIIGPNAGEM[147.03542]IAEAGLALEYGASTEDIAR">
            <mod_aminoacid_mass position="14" mass="147.03542" />
          </modification_info>
        </indistinguishable_peptide>
        <indistinguishable_peptide peptide_sequence="VLGVHIIGPNAGEMIAEAGLALEYGASTEDIAR">
          <modification_info mod_nterm_mass="0" mod_cterm_mass="0" modified_peptide="VLGVHIIGPNAGEM[147.03542]IAEAGLALEYGASTEDIAR">
            <mod_aminoacid_mass position="14" mass="147.03542" />
          </modification_info>
        </indistinguishable_peptide>
        <indistinguishable_peptide peptide_sequence="VLGVHIIGPNAGEMIAEAGLALEYGASTEDIAR">
          <modification_info mod_nterm_mass="0" mod_cterm_mass="0" modified_peptide="VLGVHIIGPNAGEM[147.03542]IAEAGLALEYGASTEDIAR">
            <mod_aminoacid_mass position="14" mass="147.03542" />
          </modification_info>
        </indistinguishable_peptide>
        <indistinguishable_peptide peptide_sequence="VLGVHIIGPNAGEMIAEAGLALEYGASTEDIAR">
          <modification_info mod_nterm_mass="0" mod_cterm_mass="0" modified_peptide="VLGVHIIGPNAGEM[147.03542]IAEAGLALEYGASTEDIAR">
            <mod_aminoacid_mass position="14" mass="147.03542" />
          </modification_info>
        </indistinguishable_peptide>
      </peptide>
    </protein>
  </protein_group>
  <protein_group group_number="13" probability="12.49">
    <protein protein_name="C4QZY8" probability="12.49" n_indistinguishable_proteins="1" group_sibling_id="13">
      <annotation protein_description="RNAse OS=Komagataella pastoris (strain GS115 / ATCC 20864) GN=PAS_chr2-1_0204 PE=3 SV=1 - [C4QZY8_PICPG]" />
      <indistinguishable_protein protein_name="C4QZY8">
        <annotation protein_description="RNAse OS=Komagataella pastoris (strain GS115 / ATCC 20864) GN=PAS_chr2-1_0204 PE=3 SV=1 - [C4QZY8_PICPG]" />
      </indistinguishable_protein>
      <peptide peptide_sequence="SFGEEELLEK" charge="2" initial_probability="2.75" weight="1180.57109" is_nondegenerate_evidence="" n_enzymatic_termini="" n_instances="" is_contributing_evidence="Y">
        <peptide_parent_protein protein_name="C4QZY8" />
        <indistinguishable_peptide peptide_sequence="SFGEEELLEK" />
      </peptide>
      <peptide peptide_sequence="GQQPIQFEFDK" charge="2" initial_probability="3.58" weight="1336.65105" is_nondegenerate_evidence="" n_enzymatic_termini="" n_instances="" is_contributing_evidence="Y">
        <peptide_parent_protein protein_name="C4QZY8" />
      </peptide>
      <peptide peptide_sequence="FEQIPIFSGR" charge="2" initial_probability="3.15" weight="1193.62956" is_nondegenerate_evidence="" n_enzymatic_termini="" n_instances="" is_contributing_evidence="Y">
        <peptide_parent_protein protein_name="C4QZY8" />
      </peptide>
    </protein>
  </protein_group>
  <protein_group group_number="14" probability="32.13">
    <protein protein_name="C4QYZ6" probability="32.13" n_indistinguishable_proteins="1" group_sibling_id="14">
      <annotation protein_description="Vacuolar aminopeptidase Y, processed to mature form by Prb1p OS=Komagataella pastoris (strain GS115 / ATCC 20864) GN=PAS_chr1-4_0611 PE=4 SV=1 - [C4QYZ6_PICPG]" />
      <indistinguishable_protein protein_name="C4QYZ6">
        <annotation protein_description="Vacuolar aminopeptidase Y, processed to mature form by Prb1p OS=Komagataella pastoris (strain GS115 / ATCC 20864) GN=PAS_chr1-4_0611 PE=4 SV=1 - [C4QYZ6_PICPG]" />
      </indistinguishable_protein>
      <peptide peptide_sequence="LIAHSVATYAK" charge="2" initial_probability="3" weight="1173.66228" is_nondegenerate_evidence="" n_enzymatic_termini="" n_instances="" is_contributing_evidence="Y">
        <peptide_parent_protein protein_name="C4QYZ6" />
      </peptide>
      <peptide peptide_sequence="VAHGSVFEYGHPTR" charge="3" initial_probability="3.14" weight="1556.75864" is_nondegenerate_evidence="" n_enzymatic_termini="" n_instances="" is_contributing_evidence="Y">
        <peptide_parent_protein protein_name="C4QYZ6" />
      </peptide>
      <peptide peptide_sequence="AALIYNNVPGSAK" charge="2" initial_probability="3.39" weight="1317.71599" is_nondegenerate_evidence="" n_enzymatic_termini="" n_instances="" is_contributing_evidence="Y">
        <peptide_parent_protein protein_name="C4QYZ6" />
      </peptide>
      <peptide peptide_sequence="SGIPGGGIATGAEGLK" charge="2" initial_probability="2.8" weight="1384.74492" is_nondegenerate_evidence="" n_enzymatic_termini="" n_instances="" is_contributing_evidence="Y">
        <peptide_parent_protein protein_name="C4QYZ6" />
      </peptide>
      <peptide peptide_sequence="GTLGAPTPHQVPSLSLSQEDGEAVKR" charge="4" initial_probability="1.47" weight="2674.37636" is_nondegenerate_evidence="" n_enzymatic_termini="" n_instances="" is_contributing_evidence="Y">
        <peptide_parent_protein protein_name="C4QYZ6" />
      </peptide>
      <peptide peptide_sequence="IEASYLFK" charge="2" initial_probability="1.91" weight="970.52513" is_nondegenerate_evidence="" n_enzymatic_termini="" n_instances="" is_contributing_evidence="Y">
        <peptide_parent_protein protein_name="C4QYZ6" />
      </peptide>
      <peptide peptide_sequence="SLDGFPLR" charge="2" initial_probability="2.22" weight="904.48931" is_nondegenerate_evidence="" n_enzymatic_termini="" n_instances="" is_contributing_evidence="Y">
        <peptide_parent_protein protein_name="C4QYZ6" />
      </peptide>
      <peptide peptide_sequence="GTLGAPTPHQVPSLSLSQEDGEAVK" charge="3" initial_probability="4.1" weight="2518.27713" is_nondegenerate_evidence="" n_enzymatic_termini="" n_instances="" is_contributing_evidence="Y">
        <peptide_parent_protein protein_name="C4QYZ6" />
      </peptide>
      <peptide peptide_sequence="SFSLTINGVAPK" charge="2" initial_probability="3.64" weight="1233.68242" is_nondegenerate_evidence="" n_enzymatic_termini="" n_instances="" is_contributing_evidence="Y">
        <peptide_parent_protein protein_name="C4QYZ6" />
      </peptide>
      <peptide peptide_sequence="WELKPEVDSAALQSAVNELDLK" charge="3" initial_probability="4.43" weight="2455.26706" is_nondegenerate_evidence="" n_enzymatic_termini="" n_instances="" is_contributing_evidence="Y">
        <peptide_parent_protein protein_name="C4QYZ6" />
      </peptide>
      <peptide peptide_sequence="HYYDVDVQPFEAFTGILK" charge="3" initial_probability="3.48" weight="2142.05252" is_nondegenerate_evidence="" n_enzymatic_termini="" n_instances="" is_contributing_evidence="Y">
        <peptide_parent_protein protein_name="C4QYZ6" />
      </peptide>
    </protein>
  </protein_group>
  <protein_group group_number="15" probability="55.1">
    <protein protein_name="C4R5D4" probability="55.1" n_indistinguishable_proteins="1" group_sibling_id="15">
      <annotation protein_description="Fusion protein that is cleaved to yield a ribosomal protein of the small (40S) subunit and ubiquitin OS=Komagataella pastoris (strain GS115 / ATCC 20864) GN=PAS_chr3_0722 PE=4 SV=1 - [C4R5D4_PICPG]" />
      <indistinguishable_protein protein_name="C4R5D4">
        <annotation protein_description="Fusion protein that is cleaved to yield a ribosomal protein of the small (40S) subunit and ubiquitin OS=Komagataella pastoris (strain GS115 / ATCC 20864) GN=PAS_chr3_0722 PE=4 SV=1 - [C4R5D4_PICPG]" />
      </indistinguishable_protein>
      <peptide peptide_sequence="EGIPPDQQR" charge="2" initial_probability="1.75" weight="1039.51543" is_nondegenerate_evidence="" n_enzymatic_termini="" n_instances="" is_contributing_evidence="Y">
        <peptide_parent_protein protein_name="C4R8V1" />
        <peptide_parent_protein protein_name="C4R0U2" />
        <peptide_parent_protein protein_name="C4R5D4" />
        <indistinguishable_peptide peptide_sequence="EGIPPDQQR" />
      </peptide>
      <peptide peptide_sequence="TLSDYNIQK" charge="2" initial_probability="2.52" weight="1081.55156" is_nondegenerate_evidence="" n_enzymatic_termini="" n_instances="" is_contributing_evidence="Y">
        <peptide_parent_protein protein_name="C4R8V1" />
        <peptide_parent_protein protein_name="C4R0U2" />
        <peptide_parent_protein protein_name="C4R5D4" />
      </peptide>
      <peptide peptide_sequence="ESTLHLVLR" charge="2" initial_probability="2.34" weight="1067.62004" is_nondegenerate_evidence="" n_enzymatic_termini="" n_instances="" is_contributing_evidence="Y">
        <peptide_parent_protein protein_name="C4R8V1" />
        <peptide_parent_protein protein_name="C4R0U2" />
        <peptide_parent_protein protein_name="C4R5D4" />
      </peptide>
      <peptide peptide_sequence="TITLEVESSDTIDNVK" charge="2" initial_probability="5.76" weight="1763.8886" is_nondegenerate_evidence="" n_enzymatic_termini="" n_instances="" is_contributing_evidence="Y">
        <peptide_parent_protein protein_name="C4R8V1" />
        <peptide_parent_protein protein_name="C4R0U2" />
        <peptide_parent_protein protein_name="C4R5D4" />
        <indistinguishable_peptide peptide_sequence="TITLEVESSDTIDNVK" />
        <indistinguishable_peptide peptide_sequence="TITLEVESSDTIDNVK" />
        <indistinguishable_peptide peptide_sequence="TITLEVESSDTIDNVK" />
        <indistinguishable_peptide peptide_sequence="TITLEVESSDTIDNVK" />
        <indistinguishable_peptide peptide_sequence="TITLEVESSDTIDNVK" />
        <indistinguishable_peptide peptide_sequence="TITLEVESSDTIDNVK" />
        <indistinguishable_peptide peptide_sequence="TITLEVESSDTIDNVK" />
        <indistinguishable_peptide peptide_sequence="TITLEVESSDTIDNVK" />
      </peptide>
    </protein>
  </protein_group>
  <protein_group group_number="16" probability="158.63">
    <protein protein_name="75150432" probability="158.63" n_indistinguishable_proteins="1" group_sibling_id="16">
      <annotation protein_description="RecName: Full=Tetrahydrocannabinolic acid synthase;" />
      <indistinguishable_protein protein_name="75150432">
        <annotation protein_description="RecName: Full=Tetrahydrocannabinolic acid synthase;" />
      </indistinguishable_protein>
      <peptide peptide_sequence="KNMEIHGLVK" charge="3" initial_probability="3.35" weight="1184.64548" is_nondegenerate_evidence="" n_enzymatic_termini="" n_instances="" is_contributing_evidence="Y">
        <modification_info>
          <mod_aminoacid_mass position="3" mass="147.03542" />
        </modification_info>
        <peptide_parent_protein protein_name="75150432" />
        <indistinguishable_peptide peptide_sequence="KNMEIHGLVK">
          <modification_info mod_nterm_mass="0" mod_cterm_mass="0" modified_peptide="KNM[147.03542]EIHGLVK">
            <mod_aminoacid_mass position="3" mass="147.03542" />
          </modification_info>
        </indistinguishable_peptide>
      </peptide>
      <peptide peptide_sequence="NEQSIPPLPPHHH" charge="3" initial_probability="3.78" weight="1502.7504" is_nondegenerate_evidence="" n_enzymatic_termini="" n_instances="" is_contributing_evidence="Y">
        <peptide_parent_protein protein_name="75150432" />
        <indistinguishable_peptide peptide_sequence="NEQSIPPLPPHHH" />
        <indistinguishable_peptide peptide_sequence="NEQSIPPLPPHHH" />
        <indistinguishable_peptide peptide_sequence="NEQSIPPLPPHHH" />
        <indistinguishable_peptide peptide_sequence="NEQSIPPLPPHHH" />
        <indistinguishable_peptide peptide_sequence="NEQSIPPLPPHHH" />
      </peptide>
      <peptide peptide_sequence="NMEIHGLVK" charge="2" initial_probability="2.84" weight="1056.54973" is_nondegenerate_evidence="" n_enzymatic_termini="" n_instances="" is_contributing_evidence="Y">
        <modification_info>
          <mod_aminoacid_mass position="2" mass="147.03542" />
        </modification_info>
        <peptide_parent_protein protein_name="75150432" />
      </peptide>
      <peptide peptide_sequence="WQNIAYK" charge="2" initial_probability="1.96" weight="922.47826" is_nondegenerate_evidence="" n_enzymatic_termini="" n_instances="" is_contributing_evidence="Y">
        <peptide_parent_protein protein_name="75150432" />
      </peptide>
      <peptide peptide_sequence="VDPNNFFR" charge="2" initial_probability="1.76" weight="1008.49077" is_nondegenerate_evidence="" n_enzymatic_termini="" n_instances="" is_contributing_evidence="Y">
        <peptide_parent_protein protein_name="75150432" />
      </peptide>
      <peptide peptide_sequence="YDKDLVLMTHFITK" charge="2" initial_probability="4.67" weight="1739.90227" is_nondegenerate_evidence="" n_enzymatic_termini="" n_instances="" is_contributing_evidence="Y">
        <modification_info>
          <mod_aminoacid_mass position="8" mass="147.03542" />
        </modification_info>
        <peptide_parent_protein protein_name="75150432" />
        <indistinguishable_peptide peptide_sequence="YDKDLVLMTHFITK">
          <modification_info mod_nterm_mass="0" mod_cterm_mass="0" modified_peptide="YDKDLVLM[147.03542]THFITK">
            <mod_aminoacid_mass position="8" mass="147.03542" />
          </modification_info>
        </indistinguishable_peptide>
        <indistinguishable_peptide peptide_sequence="YDKDLVLMTHFITK">
          <modification_info mod_nterm_mass="0" mod_cterm_mass="0" modified_peptide="YDKDLVLM[147.03542]THFITK">
            <mod_aminoacid_mass position="8" mass="147.03542" />
          </modification_info>
        </indistinguishable_peptide>
        <indistinguishable_peptide peptide_sequence="YDKDLVLMTHFITK">
          <modification_info mod_nterm_mass="0" mod_cterm_mass="0" modified_peptide="YDKDLVLM[147.03542]THFITK">
            <mod_aminoacid_mass position="8" mass="147.03542" />
          </modification_info>
        </indistinguishable_peptide>
        <indistinguishable_peptide peptide_sequence="YDKDLVLMTHFITK">
          <modification_info mod_nterm_mass="0" mod_cterm_mass="0" modified_peptide="YDKDLVLM[147.03542]THFITK">
            <mod_aminoacid_mass position="8" mass="147.03542" />
          </modification_info>
        </indistinguishable_peptide>
        <indistinguishable_peptide peptide_sequence="YDKDLVLMTHFITK">
          <modification_info mod_nterm_mass="0" mod_cterm_mass="0" modified_peptide="YDKDLVLM[147.03542]THFITK">
            <mod_aminoacid_mass position="8" mass="147.03542" />
          </modification_info>
        </indistinguishable_peptide>
        <indistinguishable_peptide peptide_sequence="YDKDLVLMTHFITK">
          <modification_info mod_nterm_mass="0" mod_cterm_mass="0" modified_peptide="YDKDLVLM[147.03542]THFITK">
            <mod_aminoacid_mass position="8" mass="147.03542" />
          </modification_info>
        </indistinguishable_peptide>
      </peptide>
      <peptide peptide_sequence="SVYNFTTPYVSQNPR" charge="2" initial_probability="4.79" weight="1772.85845" is_nondegenerate_evidence="" n_enzymatic_termini="" n_instances="" is_contributing_evidence="Y">
        <peptide_parent_protein protein_name="75150432" />
      </peptide>
      <peptide peptide_sequence="DLVLMTHFITK" charge="2" initial_probability="3.59" weight="1333.71892" is_nondegenerate_evidence="" n_enzymatic_termini="" n_instances="" is_contributing_evidence="Y">
        <modification_info>
          <mod_aminoacid_mass position="5" mass="147.03542" />
        </modification_info>
        <peptide_parent_protein protein_name="75150432" />
      </peptide>
      <peptide peptide_sequence="KSMGEDLFWAIR" charge="3" initial_probability="3.48" weight="1468.72345" is_nondegenerate_evidence="" n_enzymatic_termini="" n_instances="" is_contributing_evidence="Y">
        <modification_info>
          <mod_aminoacid_mass position="3" mass="147.03542" />
        </modification_info>
        <peptide_parent_protein protein_name="75150432" />
      </peptide>
      <peptide peptide_sequence="YDKDLVLMTHFITK" charge="3" initial_probability="4.78" weight="1723.90665" is_nondegenerate_evidence="" n_enzymatic_termini="" n_instances="" is_contributing_evidence="Y">
        <peptide_parent_protein protein_name="75150432" />
      </peptide>
      <peptide peptide_sequence="NYGLAADNIIDAHLVNVDGK" charge="2" initial_probability="7.65" weight="2112.0689" is_nondegenerate_evidence="" n_enzymatic_termini="" n_instances="" is_contributing_evidence="Y">
        <peptide_parent_protein protein_name="75150432" />
        <indistinguishable_peptide peptide_sequence="NYGLAADNIIDAHLVNVDGK" />
        <indistinguishable_peptide peptide_sequence="NYGLAADNIIDAHLVNVDGK" />
        <indistinguishable_peptide peptide_sequence="NYGLAADNIIDAHLVNVDGK" />
        <indistinguishable_peptide peptide_sequence="NYGLAADNIIDAHLVNVDGK" />
        <indistinguishable_peptide peptide_sequence="NYGLAADNIIDAHLVNVDGK" />
        <indistinguishable_peptide peptide_sequence="NYGLAADNIIDAHLVNVDGK" />
        <indistinguishable_peptide peptide_sequence="NYGLAADNIIDAHLVNVDGK" />
      </peptide>
      <peptide peptide_sequence="GGGGENFGIIAAWK" charge="2" initial_probability="4.1" weight="1376.69243" is_nondegenerate_evidence="" n_enzymatic_termini="" n_instances="" is_contributing_evidence="Y">
        <peptide_parent_protein protein_name="75150432" />
        <indistinguishable_peptide peptide_sequence="GGGGENFGIIAAWK" />
      </peptide>
      <peptide peptide_sequence="SMGEDLFWAIR" charge="2" initial_probability="3.23" weight="1340.63042" is_nondegenerate_evidence="" n_enzymatic_termini="" n_instances="" is_contributing_evidence="Y">
        <modification_info>
          <mod_aminoacid_mass position="2" mass="147.03542" />
        </modification_info>
        <peptide_parent_protein protein_name="75150432" />
        <indistinguishable_peptide peptide_sequence="SMGEDLFWAIR">
          <modification_info mod_nterm_mass="0" mod_cterm_mass="0" modified_peptide="SM[147.03542]GEDLFWAIR">
            <mod_aminoacid_mass position="2" mass="147.03542" />
          </modification_info>
        </indistinguishable_peptide>
      </peptide>
      <peptide peptide_sequence="SGGHDAEGMSYISQVPFVVVDLR" charge="3" initial_probability="3.93" weight="2479.19199" is_nondegenerate_evidence="" n_enzymatic_termini="" n_instances="" is_contributing_evidence="Y">
        <modification_info>
          <mod_aminoacid_mass position="9" mass="147.03542" />
        </modification_info>
        <peptide_parent_protein protein_name="75150432" />
      </peptide>
      <peptide peptide_sequence="TTVHGYFSSIFHGGVDSLVDLMNK" charge="3" initial_probability="4.29" weight="2640.27536" is_nondegenerate_evidence="" n_enzymatic_termini="" n_instances="" is_contributing_evidence="Y">
        <modification_info>
          <mod_aminoacid_mass position="22" mass="147.03542" />
        </modification_info>
        <peptide_parent_protein protein_name="75150432" />
        <indistinguishable_peptide peptide_sequence="TTVHGYFSSIFHGGVDSLVDLMNK">
          <modification_info mod_nterm_mass="0" mod_cterm_mass="0" modified_peptide="TTVHGYFSSIFHGGVDSLVDLM[147.03542]NK">
            <mod_aminoacid_mass position="22" mass="147.03542" />
          </modification_info>
        </indistinguishable_peptide>
        <indistinguishable_peptide peptide_sequence="TTVHGYFSSIFHGGVDSLVDLMNK">
          <modification_info mod_nterm_mass="0" mod_cterm_mass="0" modified_peptide="TTVHGYFSSIFHGGVDSLVDLM[147.03542]NK">
            <mod_aminoacid_mass position="22" mass="147.03542" />
          </modification_info>
        </indistinguishable_peptide>
        <indistinguishable_peptide peptide_sequence="TTVHGYFSSIFHGGVDSLVDLMNK">
          <modification_info mod_nterm_mass="0" mod_cterm_mass="0" modified_peptide="TTVHGYFSSIFHGGVDSLVDLM[147.03542]NK">
            <mod_aminoacid_mass position="22" mass="147.03542" />
          </modification_info>
        </indistinguishable_peptide>
        <indistinguishable_peptide peptide_sequence="TTVHGYFSSIFHGGVDSLVDLMNK">
          <modification_info mod_nterm_mass="0" mod_cterm_mass="0" modified_peptide="TTVHGYFSSIFHGGVDSLVDLM[147.03542]NK">
            <mod_aminoacid_mass position="22" mass="147.03542" />
          </modification_info>
        </indistinguishable_peptide>
      </peptide>
      <peptide peptide_sequence="AGIMYELWYTASWEK" charge="2" initial_probability="4.62" weight="1863.86394" is_nondegenerate_evidence="" n_enzymatic_termini="" n_instances="" is_contributing_evidence="Y">
        <modification_info>
          <mod_aminoacid_mass position="4" mass="147.03542" />
        </modification_info>
        <peptide_parent_protein protein_name="75150432" />
      </peptide>
      <peptide peptide_sequence="LYEEDVGAGMYVLYPYGGIMEEISESAIPFPHR" charge="3" initial_probability="5.48" weight="3764.75168" is_nondegenerate_evidence="" n_enzymatic_termini="" n_instances="" is_contributing_evidence="Y">
        <modification_info>
          <mod_aminoacid_mass position="10" mass="147.03542" />
          <mod_aminoacid_mass position="20" mass="147.03542" />
        </modification_info>
        <peptide_parent_protein protein_name="75150432" />
        <indistinguishable_peptide peptide_sequence="LYEEDVGAGMYVLYPYGGIMEEISESAIPFPHR">
          <modification_info mod_nterm_mass="0" mod_cterm_mass="0" modified_peptide="LYEEDVGAGM[147.03542]YVLYPYGGIM[147.03542]EEISESAIPFPHR">
            <mod_aminoacid_mass position="20" mass="147.03542" />
          </modification_info>
        </indistinguishable_peptide>
        <indistinguishable_peptide peptide_sequence="LYEEDVGAGMYVLYPYGGIMEEISESAIPFPHR">
          <modification_info mod_nterm_mass="0" mod_cterm_mass="0" modified_peptide="LYEEDVGAGM[147.03542]YVLYPYGGIM[147.03542]EEISESAIPFPHR">
            <mod_aminoacid_mass position="20" mass="147.03542" />
          </modification_info>
        </indistinguishable_peptide>
        <indistinguishable_peptide peptide_sequence="LYEEDVGAGMYVLYPYGGIMEEISESAIPFPHR">
          <modification_info mod_nterm_mass="0" mod_cterm_mass="0" modified_peptide="LYEEDVGAGM[147.03542]YVLYPYGGIM[147.03542]EEISESAIPFPHR">
            <mod_aminoacid_mass position="20" mass="147.03542" />
          </modification_info>
        </indistinguishable_peptide>
        <indistinguishable_peptide peptide_sequence="LYEEDVGAGMYVLYPYGGIMEEISESAIPFPHR">
          <modification_info mod_nterm_mass="0" mod_cterm_mass="0" modified_peptide="LYEEDVGAGM[147.03542]YVLYPYGGIM[147.03542]EEISESAIPFPHR">
            <mod_aminoacid_mass position="20" mass="147.03542" />
          </modification_info>
        </indistinguishable_peptide>
        <indistinguishable_peptide peptide_sequence="LYEEDVGAGMYVLYPYGGIMEEISESAIPFPHR">
          <modification_info mod_nterm_mass="0" mod_cterm_mass="0" modified_peptide="LYEEDVGAGM[147.03542]YVLYPYGGIM[147.03542]EEISESAIPFPHR">
            <mod_aminoacid_mass position="20" mass="147.03542" />
          </modification_info>
        </indistinguishable_peptide>
        <indistinguishable_peptide peptide_sequence="LYEEDVGAGMYVLYPYGGIMEEISESAIPFPHR">
          <modification_info mod_nterm_mass="0" mod_cterm_mass="0" modified_peptide="LYEEDVGAGM[147.03542]YVLYPYGGIM[147.03542]EEISESAIPFPHR">
            <mod_aminoacid_mass position="20" mass="147.03542" />
          </modification_info>
        </indistinguishable_peptide>
      </peptide>
      <peptide peptide_sequence="IDVHSQTAWVEAGATLGEVYYWINEK" charge="3" initial_probability="5.35" weight="2979.45041" is_nondegenerate_evidence="" n_enzymatic_termini="" n_instances="" is_contributing_evidence="Y">
        <peptide_parent_protein protein_name="75150432" />
      </peptide>
    </protein>
  </protein_group>
</protein_summary>
