# Supplementary material for: Enrichment and identification of Δ9-Tetrahydrocannabinolic acid synthase from Pichia pastoris culture supernatants
Source: Data Brief. 2015 Aug 6;4:641–9. doi: 10.1016/j.dib.2015.07.033 (PMC4560726; doi:10.1016/j.dib.2015.07.033)
Supplement: Supplementary file 1 — Supplementary Data [file mmc1.zip › Supplementary Table 3 B.xml]

<?xml version="1.0" encoding="utf-8"?>
<protein_summary xmlns:xsd="http://www.w3.org/2001/XMLSchema" xmlns:xsi="http://www.w3.org/2001/XMLSchema-instance" summary_xml="D:\Ansgar\Dortmund\Dortmund_3.prot.xml" xmlns="http://regis-web.systemsbiology.net/protXML">
  <protein_summary_header reference_database="pichia_pastoris_thc.fasta" organism="" source_files="D:\Ansgar\Dortmund\Dortmund_3.msf" source_files_alt="D:\Ansgar\Dortmund\Dortmund_3.msf" source_file_xtn="MSF" min_peptide_probability="0" min_peptide_weight="0" num_predicted_correct_prots="0" num_input_1_spectra="0" num_input_2_spectra="3117" num_input_3_spectra="2615" num_input_4_spectra="1122" num_input_5_spectra="198" initial_min_peptide_prob="0" sample_enzyme="Trypsin (Full)">
    <program_details analysis="Thermo.Discoverer" time="2015-06-11T09:47:24.0625+02:00" version="1.4.1.14">
      <SearchSummary xmlns="http://www.thermofisher.com/Discoverer">================================================================================

Search name: Dortmund_3
Search description: -
Search date: 08/26/2014 22:03:17

================================================================================

The pipeline tree:
------------------

  |-(0) Spectrum Files
    |-(1) Spectrum Selector
      |-(2) Sequest HT
        |-(3) Percolator

------------------------------------------------------------------------------
Processing node 0: Spectrum Files
------------------------------------------------------------------------------

Input Data:
-----------------------------
File Name(s):  D:\Ansgar\Dortmund\Dortmund_3.raw

------------------------------------------------------------------------------
Processing node 1: Spectrum Selector
------------------------------------------------------------------------------

1. General Settings:
-----------------------------
Precursor Selection:  Use MS1 Precursor
Use New Precursor Reevaluation:  True

2. Spectrum Properties Filter:
-----------------------------
Lower RT Limit:  0
Upper RT Limit:  0
First Scan:  0
Last Scan:  0
Lowest Charge State:  0
Highest Charge State:  0
Min. Precursor Mass:  300 Da
Max. Precursor Mass:  5000 Da
Total Intensity Threshold:  0
Minimum Peak Count:  1

3. Scan Event Filters:
-----------------------------
MS Order:  Is MS2
Min. Collision Energy:  0
Max. Collision Energy:  1000
Scan Type:  Is Full

4. Peak Filters:
-----------------------------
S/N Threshold (FT-only):  2

5. Replacements for Unrecognized Properties:
-----------------------------
Unrecognized Charge Replacements:  Automatic
Unrecognized Mass Analyzer Replacements:  ITMS
Unrecognized MS Order Replacements:  MS2
Unrecognized Activation Type Replacements:  CID
Unrecognized Polarity Replacements:  +

6. Just for Testing:
-----------------------------
Precursor Clipping Range Before:  2.5 Da
Precursor Clipping Range After:  5.5 Da

------------------------------------------------------------------------------
Processing node 2: Sequest HT
------------------------------------------------------------------------------

1. Input Data:
-----------------------------
Protein Database:  pichia_pastoris_thc.fasta
Enzyme Name:  Trypsin (Full)
Max. Missed Cleavage Sites:  2
Min. Peptide Length:  6
Max. Peptide Length:  144

2. Scoring Options:
-----------------------------
Max. Delta Cn:  0.05
Max. Number of Peptides Reported:  10

3. Tolerances:
-----------------------------
Precursor Mass Tolerance:  10 ppm
Fragment Mass Tolerance:  0.6 Da
Use Average Precursor Mass:  False
Use Average Fragment Mass:  False

4. Spectrum Matching:
-----------------------------
Use Neutral Loss a Ions:  True
Use Neutral Loss b Ions:  True
Use Neutral Loss y Ions:  True
Use Flanking Ions:  True
Weight of a Ions:  0
Weight of b Ions:  1
Weight of c Ions:  0
Weight of x Ions:  0
Weight of y Ions:  1
Weight of z Ions:  0

5. Dynamic Modifications:
-----------------------------
Max. Equal Modifications Per Peptide:  3
Max. Dynamic Modifications Per Peptide:  4
1. Dynamic Modification:  Oxidation / +15.995 Da (M)

------------------------------------------------------------------------------
Processing node 3: Percolator
------------------------------------------------------------------------------

1. Input Data:
-----------------------------
Maximum Delta Cn:  0.05

2. Decoy Database Search:
-----------------------------
Target FDR (Strict):  0.01
Target FDR (Relaxed):  0.05
Validation based on:  q-Value

</SearchSummary>
    </program_details>
  </protein_summary_header>
  <analysis_summary analysis="Sequest HT" time="2015-06-11T09:47:24.0625+02:00" id="-4-Sequest HT">
    <ProcessingNodeSummary xmlns="http://www.thermofisher.com/Discoverer">
      <Parameter name="Protein Database">pichia_pastoris_thc.fasta</Parameter>
      <Parameter name="Enzyme Name">Trypsin (Full)</Parameter>
      <Parameter name="Max. Missed Cleavage Sites">2</Parameter>
      <Parameter name="Min. Peptide Length">6</Parameter>
      <Parameter name="Max. Peptide Length">144</Parameter>
      <Parameter name="Max. Delta Cn">0.05</Parameter>
      <Parameter name="Max. Number of Peptides Reported">10</Parameter>
      <Parameter name="Precursor Mass Tolerance">10 ppm</Parameter>
      <Parameter name="Fragment Mass Tolerance">0.6 Da</Parameter>
      <Parameter name="Use Average Precursor Mass">False</Parameter>
      <Parameter name="Use Average Fragment Mass">False</Parameter>
      <Parameter name="Use Neutral Loss a Ions">True</Parameter>
      <Parameter name="Use Neutral Loss b Ions">True</Parameter>
      <Parameter name="Use Neutral Loss y Ions">True</Parameter>
      <Parameter name="Use Flanking Ions">True</Parameter>
      <Parameter name="Weight of a Ions">0</Parameter>
      <Parameter name="Weight of b Ions">1</Parameter>
      <Parameter name="Weight of c Ions">0</Parameter>
      <Parameter name="Weight of x Ions">0</Parameter>
      <Parameter name="Weight of y Ions">1</Parameter>
      <Parameter name="Weight of z Ions">0</Parameter>
      <Parameter name="Max. Equal Modifications Per Peptide">3</Parameter>
      <Parameter name="Max. Dynamic Modifications Per Peptide">4</Parameter>
      <Parameter name="1. Dynamic Modification">Oxidation / +15.995 Da (M)</Parameter>
      <Parameter name="Automatic">True</Parameter>
      <Parameter name="Number of Spectra Processed At Once">3000</Parameter>
      <Parameter name="Number of Parallel Tasks">0</Parameter>
      <Parameter name="z=1: High Confidence XCorr">1.5</Parameter>
      <Parameter name="z=1: Medium Confidence XCorr">0.7</Parameter>
      <Parameter name="z=2: High Confidence XCorr">2</Parameter>
      <Parameter name="z=2: Medium Confidence XCorr">0.9</Parameter>
      <Parameter name="z=3: High Confidence XCorr">2.5</Parameter>
      <Parameter name="z=3: Medium Confidence XCorr">1.2</Parameter>
      <Parameter name="z&gt;=4: High Confidence XCorr">3</Parameter>
      <Parameter name="z&gt;=4: Medium Confidence XCorr">1.5</Parameter>
      <Parameter name="z=1: High Confidence XCorr">1.2</Parameter>
      <Parameter name="z=1: Medium Confidence XCorr">0.7</Parameter>
      <Parameter name="z=2: High Confidence XCorr">1.9</Parameter>
      <Parameter name="z=2: Medium Confidence XCorr">0.8</Parameter>
      <Parameter name="z=3: High Confidence XCorr">2.3</Parameter>
      <Parameter name="z=3: Medium Confidence XCorr">1</Parameter>
      <Parameter name="z&gt;=4: High Confidence XCorr">2.6</Parameter>
      <Parameter name="z&gt;=4: Medium Confidence XCorr">1.2</Parameter>
      <Parameter name="Strict Score Threshold">2.3</Parameter>
      <Parameter name="Relaxed Score Threshold">1.5</Parameter>
      <Parameter name="Search Against Decoy Database">True</Parameter>
      <Parameter name="Default FDR Calculator">2edb1dfd-fa0f-49b5-b8f4-eef90c922903</Parameter>
      <Parameter name="Static Modification for X">MappingL / +113.084 Da (X)</Parameter>
      <Parameter name="Low resolution spectra contained">True</Parameter>
    </ProcessingNodeSummary>
  </analysis_summary>
  <dataset_derivation generation_no="0" />
  <protein_group group_number="0" probability="16.6">
    <protein protein_name="C4R8V1" probability="16.6" n_indistinguishable_proteins="1" group_sibling_id="0">
      <annotation protein_description="Ubiquitin OS=Komagataella pastoris (strain GS115 / ATCC 20864) GN=PAS_chr4_0762 PE=4 SV=1 - [C4R8V1_PICPG]" />
      <indistinguishable_protein protein_name="C4R8V1">
        <annotation protein_description="Ubiquitin OS=Komagataella pastoris (strain GS115 / ATCC 20864) GN=PAS_chr4_0762 PE=4 SV=1 - [C4R8V1_PICPG]" />
      </indistinguishable_protein>
      <peptide peptide_sequence="TLSDYNIQK" charge="2" initial_probability="2.18" weight="1081.5512" is_nondegenerate_evidence="" n_enzymatic_termini="" n_instances="" is_contributing_evidence="Y">
        <peptide_parent_protein protein_name="C4R8V1" />
        <peptide_parent_protein protein_name="C4R0U2" />
        <peptide_parent_protein protein_name="C4R5D4" />
      </peptide>
      <peptide peptide_sequence="ESTLHLVLR" charge="2" initial_probability="2.78" weight="1067.62004" is_nondegenerate_evidence="" n_enzymatic_termini="" n_instances="" is_contributing_evidence="Y">
        <peptide_parent_protein protein_name="C4R8V1" />
        <peptide_parent_protein protein_name="C4R0U2" />
        <peptide_parent_protein protein_name="C4R5D4" />
      </peptide>
      <peptide peptide_sequence="TITLEVESSDTIDNVK" charge="2" initial_probability="5.82" weight="1763.88823" is_nondegenerate_evidence="" n_enzymatic_termini="" n_instances="" is_contributing_evidence="Y">
        <peptide_parent_protein protein_name="C4R8V1" />
        <peptide_parent_protein protein_name="C4R0U2" />
        <peptide_parent_protein protein_name="C4R5D4" />
        <indistinguishable_peptide peptide_sequence="TITLEVESSDTIDNVK" />
      </peptide>
    </protein>
  </protein_group>
  <protein_group group_number="1" probability="26.74">
    <protein protein_name="C4R3H3" probability="26.74" n_indistinguishable_proteins="1" group_sibling_id="1">
      <annotation protein_description="Putative uncharacterized protein OS=Komagataella pastoris (strain GS115 / ATCC 20864) GN=PAS_chr3_0076 PE=4 SV=1 - [C4R3H3_PICPG]" />
      <indistinguishable_protein protein_name="C4R3H3">
        <annotation protein_description="Putative uncharacterized protein OS=Komagataella pastoris (strain GS115 / ATCC 20864) GN=PAS_chr3_0076 PE=4 SV=1 - [C4R3H3_PICPG]" />
      </indistinguishable_protein>
      <peptide peptide_sequence="GNIVSAGYFEDNVLPPV" charge="2" initial_probability="4.86" weight="1790.89751" is_nondegenerate_evidence="" n_enzymatic_termini="" n_instances="" is_contributing_evidence="Y">
        <peptide_parent_protein protein_name="C4R3H3" />
        <indistinguishable_peptide peptide_sequence="GNIVSAGYFEDNVLPPV" />
        <indistinguishable_peptide peptide_sequence="GNIVSAGYFEDNVLPPV" />
        <indistinguishable_peptide peptide_sequence="GNIVSAGYFEDNVLPPV" />
        <indistinguishable_peptide peptide_sequence="GNIVSAGYFEDNVLPPV" />
        <indistinguishable_peptide peptide_sequence="GNIVSAGYFEDNVLPPV" />
        <indistinguishable_peptide peptide_sequence="GNIVSAGYFEDNVLPPV" />
      </peptide>
      <peptide peptide_sequence="YYIICEYAPR" charge="2" initial_probability="2.72" weight="1290.6165" is_nondegenerate_evidence="" n_enzymatic_termini="" n_instances="" is_contributing_evidence="Y">
        <peptide_parent_protein protein_name="C4R3H3" />
      </peptide>
    </protein>
  </protein_group>
  <protein_group group_number="2" probability="35.36">
    <protein protein_name="C4QZU2" probability="35.36" n_indistinguishable_proteins="1" group_sibling_id="2">
      <annotation protein_description="Cobalamin-independent methionine synthase, involved in amino acid biosynthesis OS=Komagataella pastoris (strain GS115 / ATCC 20864) GN=PAS_chr2-1_0160 PE=3 SV=1 - [C4QZU2_PICPG]" />
      <indistinguishable_protein protein_name="C4QZU2">
        <annotation protein_description="Cobalamin-independent methionine synthase, involved in amino acid biosynthesis OS=Komagataella pastoris (strain GS115 / ATCC 20864) GN=PAS_chr2-1_0160 PE=3 SV=1 - [C4QZU2_PICPG]" />
      </indistinguishable_protein>
      <peptide peptide_sequence="NDMVQYFGEQLK" charge="2" initial_probability="4.06" weight="1487.68511" is_nondegenerate_evidence="" n_enzymatic_termini="" n_instances="" is_contributing_evidence="Y">
        <modification_info>
          <mod_aminoacid_mass position="3" mass="147.03542" />
        </modification_info>
        <peptide_parent_protein protein_name="C4QZU2" />
      </peptide>
      <peptide peptide_sequence="AVDVTALEMVK" charge="2" initial_probability="3.54" weight="1191.62908" is_nondegenerate_evidence="" n_enzymatic_termini="" n_instances="" is_contributing_evidence="Y">
        <modification_info>
          <mod_aminoacid_mass position="9" mass="147.03542" />
        </modification_info>
        <peptide_parent_protein protein_name="C4QZU2" />
      </peptide>
      <peptide peptide_sequence="VIVATSSSLLHTPVDLTNEK" charge="3" initial_probability="3.31" weight="2124.15323" is_nondegenerate_evidence="" n_enzymatic_termini="" n_instances="" is_contributing_evidence="Y">
        <peptide_parent_protein protein_name="C4QZU2" />
      </peptide>
      <peptide peptide_sequence="LVVASYFGDVRPNLASIK" charge="3" initial_probability="2.05" weight="1949.08408" is_nondegenerate_evidence="" n_enzymatic_termini="" n_instances="" is_contributing_evidence="Y">
        <peptide_parent_protein protein_name="C4QZU2" />
      </peptide>
      <peptide peptide_sequence="ADKDSLDLEPISLLEK" charge="3" initial_probability="3.35" weight="1785.94516" is_nondegenerate_evidence="" n_enzymatic_termini="" n_instances="" is_contributing_evidence="Y">
        <peptide_parent_protein protein_name="C4QZU2" />
      </peptide>
      <peptide peptide_sequence="ILPVYAELLAK" charge="2" initial_probability="2.3" weight="1229.74809" is_nondegenerate_evidence="" n_enzymatic_termini="" n_instances="" is_contributing_evidence="Y">
        <peptide_parent_protein protein_name="C4QZU2" />
      </peptide>
      <peptide peptide_sequence="YELDPIDTLFAMGR" charge="2" initial_probability="4.22" weight="1656.79241" is_nondegenerate_evidence="" n_enzymatic_termini="" n_instances="" is_contributing_evidence="Y">
        <modification_info>
          <mod_aminoacid_mass position="12" mass="147.03542" />
        </modification_info>
        <peptide_parent_protein protein_name="C4QZU2" />
      </peptide>
      <peptide peptide_sequence="LSAAGATSVQIDEPILVLDLPEK" charge="3" initial_probability="4.76" weight="2379.29789" is_nondegenerate_evidence="" n_enzymatic_termini="" n_instances="" is_contributing_evidence="Y">
        <peptide_parent_protein protein_name="C4QZU2" />
      </peptide>
      <peptide peptide_sequence="FNLPLFPTTTIGSFPQTK" charge="2" initial_probability="4.44" weight="2009.07341" is_nondegenerate_evidence="" n_enzymatic_termini="" n_instances="" is_contributing_evidence="Y">
        <peptide_parent_protein protein_name="C4QZU2" />
        <indistinguishable_peptide peptide_sequence="FNLPLFPTTTIGSFPQTK" />
      </peptide>
    </protein>
  </protein_group>
  <protein_group group_number="3" probability="29.43">
    <protein protein_name="C4R099" probability="29.43" n_indistinguishable_proteins="1" group_sibling_id="3">
      <annotation protein_description="Glucose-6-phosphate 1-dehydrogenase OS=Komagataella pastoris (strain GS115 / ATCC 20864) GN=PAS_chr2-1_0308 PE=3 SV=1 - [C4R099_PICPG]" />
      <indistinguishable_protein protein_name="C4R099">
        <annotation protein_description="Glucose-6-phosphate 1-dehydrogenase OS=Komagataella pastoris (strain GS115 / ATCC 20864) GN=PAS_chr2-1_0308 PE=3 SV=1 - [C4R099_PICPG]" />
      </indistinguishable_protein>
      <peptide peptide_sequence="KPAYVDDETVKPGSK" charge="3" initial_probability="4.33" weight="1633.84165" is_nondegenerate_evidence="" n_enzymatic_termini="" n_instances="" is_contributing_evidence="Y">
        <peptide_parent_protein protein_name="C4R099" />
      </peptide>
      <peptide peptide_sequence="NKGDEDKVQEFLK" charge="3" initial_probability="3.54" weight="1549.78379" is_nondegenerate_evidence="" n_enzymatic_termini="" n_instances="" is_contributing_evidence="Y">
        <peptide_parent_protein protein_name="C4R099" />
      </peptide>
      <peptide peptide_sequence="LNETINEFEK" charge="2" initial_probability="3.5" weight="1236.61003" is_nondegenerate_evidence="" n_enzymatic_termini="" n_instances="" is_contributing_evidence="Y">
        <peptide_parent_protein protein_name="C4R099" />
      </peptide>
      <peptide peptide_sequence="QSTGFLNDIQR" charge="2" initial_probability="3.51" weight="1278.6425" is_nondegenerate_evidence="" n_enzymatic_termini="" n_instances="" is_contributing_evidence="Y">
        <peptide_parent_protein protein_name="C4R099" />
      </peptide>
      <peptide peptide_sequence="GGYFDSIGIIR" charge="2" initial_probability="3.12" weight="1197.62419" is_nondegenerate_evidence="" n_enzymatic_termini="" n_instances="" is_contributing_evidence="Y">
        <peptide_parent_protein protein_name="C4R099" />
      </peptide>
      <peptide peptide_sequence="WEGVPIILR" charge="2" initial_probability="2.74" weight="1082.63396" is_nondegenerate_evidence="" n_enzymatic_termini="" n_instances="" is_contributing_evidence="Y">
        <peptide_parent_protein protein_name="C4R099" />
      </peptide>
      <peptide peptide_sequence="SISELDLNDVLVGQYGK" charge="2" initial_probability="5.17" weight="1849.95439" is_nondegenerate_evidence="" n_enzymatic_termini="" n_instances="" is_contributing_evidence="Y">
        <peptide_parent_protein protein_name="C4R099" />
      </peptide>
      <peptide peptide_sequence="YENFYIPEAYESLIR" charge="2" initial_probability="3.51" weight="1906.91875" is_nondegenerate_evidence="" n_enzymatic_termini="" n_instances="" is_contributing_evidence="Y">
        <peptide_parent_protein protein_name="C4R099" />
      </peptide>
    </protein>
  </protein_group>
  <protein_group group_number="4" probability="16.6">
    <protein protein_name="C4R0U2" probability="16.6" n_indistinguishable_proteins="1" group_sibling_id="4">
      <annotation protein_description="Fusion protein, identical to Rpl40Bp OS=Komagataella pastoris (strain GS115 / ATCC 20864) GN=PAS_chr2-1_0486 PE=4 SV=1 - [C4R0U2_PICPG]" />
      <indistinguishable_protein protein_name="C4R0U2">
        <annotation protein_description="Fusion protein, identical to Rpl40Bp OS=Komagataella pastoris (strain GS115 / ATCC 20864) GN=PAS_chr2-1_0486 PE=4 SV=1 - [C4R0U2_PICPG]" />
      </indistinguishable_protein>
      <peptide peptide_sequence="TLSDYNIQK" charge="2" initial_probability="2.18" weight="1081.5512" is_nondegenerate_evidence="" n_enzymatic_termini="" n_instances="" is_contributing_evidence="Y">
        <peptide_parent_protein protein_name="C4R8V1" />
        <peptide_parent_protein protein_name="C4R0U2" />
        <peptide_parent_protein protein_name="C4R5D4" />
      </peptide>
      <peptide peptide_sequence="ESTLHLVLR" charge="2" initial_probability="2.78" weight="1067.62004" is_nondegenerate_evidence="" n_enzymatic_termini="" n_instances="" is_contributing_evidence="Y">
        <peptide_parent_protein protein_name="C4R8V1" />
        <peptide_parent_protein protein_name="C4R0U2" />
        <peptide_parent_protein protein_name="C4R5D4" />
      </peptide>
      <peptide peptide_sequence="TITLEVESSDTIDNVK" charge="2" initial_probability="5.82" weight="1763.88823" is_nondegenerate_evidence="" n_enzymatic_termini="" n_instances="" is_contributing_evidence="Y">
        <peptide_parent_protein protein_name="C4R8V1" />
        <peptide_parent_protein protein_name="C4R0U2" />
        <peptide_parent_protein protein_name="C4R5D4" />
        <indistinguishable_peptide peptide_sequence="TITLEVESSDTIDNVK" />
      </peptide>
    </protein>
  </protein_group>
  <protein_group group_number="5" probability="136.61">
    <protein protein_name="C4R312" probability="136.61" n_indistinguishable_proteins="1" group_sibling_id="5">
      <annotation protein_description="Dihydrolipoyl dehydrogenase OS=Komagataella pastoris (strain GS115 / ATCC 20864) GN=PAS_chr2-2_0048 PE=3 SV=1 - [C4R312_PICPG]" />
      <indistinguishable_protein protein_name="C4R312">
        <annotation protein_description="Dihydrolipoyl dehydrogenase OS=Komagataella pastoris (strain GS115 / ATCC 20864) GN=PAS_chr2-2_0048 PE=3 SV=1 - [C4R312_PICPG]" />
      </indistinguishable_protein>
      <peptide peptide_sequence="DSIGAGMDAEVAK" charge="2" initial_probability="3.72" weight="1279.58269" is_nondegenerate_evidence="" n_enzymatic_termini="" n_instances="" is_contributing_evidence="Y">
        <modification_info>
          <mod_aminoacid_mass position="7" mass="147.03542" />
        </modification_info>
        <peptide_parent_protein protein_name="C4R312" />
        <indistinguishable_peptide peptide_sequence="DSIGAGMDAEVAK">
          <modification_info mod_nterm_mass="0" mod_cterm_mass="0" modified_peptide="DSIGAGM[147.03542]DAEVAK">
            <mod_aminoacid_mass position="7" mass="147.03542" />
          </modification_info>
        </indistinguishable_peptide>
      </peptide>
      <peptide peptide_sequence="FLADAETQR" charge="2" initial_probability="2.9" weight="1050.51897" is_nondegenerate_evidence="" n_enzymatic_termini="" n_instances="" is_contributing_evidence="Y">
        <peptide_parent_protein protein_name="C4R312" />
      </peptide>
      <peptide peptide_sequence="TNLDTEGFVK" charge="2" initial_probability="3.49" weight="1123.56194" is_nondegenerate_evidence="" n_enzymatic_termini="" n_instances="" is_contributing_evidence="Y">
        <peptide_parent_protein protein_name="C4R312" />
        <indistinguishable_peptide peptide_sequence="TNLDTEGFVK" />
      </peptide>
      <peptide peptide_sequence="GTLVIDSEYR" charge="2" initial_probability="3.44" weight="1152.5894" is_nondegenerate_evidence="" n_enzymatic_termini="" n_instances="" is_contributing_evidence="Y">
        <peptide_parent_protein protein_name="C4R312" />
      </peptide>
      <peptide peptide_sequence="IVTSTGALDLK" charge="2" initial_probability="2.93" weight="1117.64665" is_nondegenerate_evidence="" n_enzymatic_termini="" n_instances="" is_contributing_evidence="Y">
        <peptide_parent_protein protein_name="C4R312" />
      </peptide>
      <peptide peptide_sequence="VGSEVTIIEYR" charge="2" initial_probability="3.95" weight="1265.67449" is_nondegenerate_evidence="" n_enzymatic_termini="" n_instances="" is_contributing_evidence="Y">
        <peptide_parent_protein protein_name="C4R312" />
      </peptide>
      <peptide peptide_sequence="GSGSFVDEHTINVDPVEGGDK" charge="3" initial_probability="4.68" weight="2158.9863" is_nondegenerate_evidence="" n_enzymatic_termini="" n_instances="" is_contributing_evidence="Y">
        <peptide_parent_protein protein_name="C4R312" />
      </peptide>
      <peptide peptide_sequence="FPFIANSR" charge="2" initial_probability="2.42" weight="951.50444" is_nondegenerate_evidence="" n_enzymatic_termini="" n_instances="" is_contributing_evidence="Y">
        <peptide_parent_protein protein_name="C4R312" />
      </peptide>
      <peptide peptide_sequence="VIGDVTFGPMLAHK" charge="2" initial_probability="4.44" weight="1500.78618" is_nondegenerate_evidence="" n_enzymatic_termini="" n_instances="" is_contributing_evidence="Y">
        <modification_info>
          <mod_aminoacid_mass position="10" mass="147.03542" />
        </modification_info>
        <peptide_parent_protein protein_name="C4R312" />
      </peptide>
      <peptide peptide_sequence="VGEVVNIEIETTK" charge="2" initial_probability="4.37" weight="1430.7758" is_nondegenerate_evidence="" n_enzymatic_termini="" n_instances="" is_contributing_evidence="Y">
        <peptide_parent_protein protein_name="C4R312" />
        <indistinguishable_peptide peptide_sequence="VGEVVNIEIETTK" />
        <indistinguishable_peptide peptide_sequence="VGEVVNIEIETTK" />
      </peptide>
      <peptide peptide_sequence="GSGSFVDEHTINVDPVEGGDKVELK" charge="3" initial_probability="6.4" weight="2628.27719" is_nondegenerate_evidence="" n_enzymatic_termini="" n_instances="" is_contributing_evidence="Y">
        <peptide_parent_protein protein_name="C4R312" />
        <indistinguishable_peptide peptide_sequence="GSGSFVDEHTINVDPVEGGDKVELK" />
        <indistinguishable_peptide peptide_sequence="GSGSFVDEHTINVDPVEGGDKVELK" />
      </peptide>
      <peptide peptide_sequence="AEEEGIAAAEFIK" charge="2" initial_probability="4.72" weight="1377.68877" is_nondegenerate_evidence="" n_enzymatic_termini="" n_instances="" is_contributing_evidence="Y">
        <peptide_parent_protein protein_name="C4R312" />
      </peptide>
      <peptide peptide_sequence="HDVVVIGGGPGGYVAAIK" charge="3" initial_probability="5.02" weight="1708.93613" is_nondegenerate_evidence="" n_enzymatic_termini="" n_instances="" is_contributing_evidence="Y">
        <peptide_parent_protein protein_name="C4R312" />
        <indistinguishable_peptide peptide_sequence="HDVVVIGGGPGGYVAAIK" />
      </peptide>
      <peptide peptide_sequence="RPYTEGLNAEAIGLDFDNR" charge="2" initial_probability="5.15" weight="2151.04375" is_nondegenerate_evidence="" n_enzymatic_termini="" n_instances="" is_contributing_evidence="Y">
        <peptide_parent_protein protein_name="C4R312" />
        <indistinguishable_peptide peptide_sequence="RPYTEGLNAEAIGLDFDNR" />
        <indistinguishable_peptide peptide_sequence="RPYTEGLNAEAIGLDFDNR" />
      </peptide>
      <peptide peptide_sequence="QLTGGIEMLFK" charge="2" initial_probability="2.75" weight="1252.65788" is_nondegenerate_evidence="" n_enzymatic_termini="" n_instances="" is_contributing_evidence="Y">
        <modification_info>
          <mod_aminoacid_mass position="8" mass="147.03542" />
        </modification_info>
        <peptide_parent_protein protein_name="C4R312" />
      </peptide>
      <peptide peptide_sequence="GINVADVQIDIGQLQNAK" charge="3" initial_probability="5.36" weight="1896.01719" is_nondegenerate_evidence="" n_enzymatic_termini="" n_instances="" is_contributing_evidence="Y">
        <peptide_parent_protein protein_name="C4R312" />
      </peptide>
      <peptide peptide_sequence="ADNVIIATGSEPSPFPGITVDEER" charge="2" initial_probability="5.61" weight="2514.23564" is_nondegenerate_evidence="" n_enzymatic_termini="" n_instances="" is_contributing_evidence="Y">
        <peptide_parent_protein protein_name="C4R312" />
        <indistinguishable_peptide peptide_sequence="ADNVIIATGSEPSPFPGITVDEER" />
      </peptide>
      <peptide peptide_sequence="TEQFEADVLLVAVGR" charge="2" initial_probability="4.58" weight="1646.87285" is_nondegenerate_evidence="" n_enzymatic_termini="" n_instances="" is_contributing_evidence="Y">
        <peptide_parent_protein protein_name="C4R312" />
        <indistinguishable_peptide peptide_sequence="TEQFEADVLLVAVGR" />
        <indistinguishable_peptide peptide_sequence="TEQFEADVLLVAVGR" />
        <indistinguishable_peptide peptide_sequence="TEQFEADVLLVAVGR" />
      </peptide>
      <peptide peptide_sequence="VLGVHIIGPNAGEMIAEAGLALEYGASTEDIAR" charge="3" initial_probability="4.41" weight="3353.72568" is_nondegenerate_evidence="" n_enzymatic_termini="" n_instances="" is_contributing_evidence="Y">
        <modification_info>
          <mod_aminoacid_mass position="14" mass="147.03542" />
        </modification_info>
        <peptide_parent_protein protein_name="C4R312" />
        <indistinguishable_peptide peptide_sequence="VLGVHIIGPNAGEMIAEAGLALEYGASTEDIAR">
          <modification_info mod_nterm_mass="0" mod_cterm_mass="0" modified_peptide="VLGVHIIGPNAGEM[147.03542]IAEAGLALEYGASTEDIAR">
            <mod_aminoacid_mass position="14" mass="147.03542" />
          </modification_info>
        </indistinguishable_peptide>
        <indistinguishable_peptide peptide_sequence="VLGVHIIGPNAGEMIAEAGLALEYGASTEDIAR">
          <modification_info mod_nterm_mass="0" mod_cterm_mass="0" modified_peptide="VLGVHIIGPNAGEM[147.03542]IAEAGLALEYGASTEDIAR">
            <mod_aminoacid_mass position="14" mass="147.03542" />
          </modification_info>
        </indistinguishable_peptide>
      </peptide>
    </protein>
  </protein_group>
  <protein_group group_number="6" probability="25.86">
    <protein protein_name="C4QYZ6" probability="25.86" n_indistinguishable_proteins="1" group_sibling_id="6">
      <annotation protein_description="Vacuolar aminopeptidase Y, processed to mature form by Prb1p OS=Komagataella pastoris (strain GS115 / ATCC 20864) GN=PAS_chr1-4_0611 PE=4 SV=1 - [C4QYZ6_PICPG]" />
      <indistinguishable_protein protein_name="C4QYZ6">
        <annotation protein_description="Vacuolar aminopeptidase Y, processed to mature form by Prb1p OS=Komagataella pastoris (strain GS115 / ATCC 20864) GN=PAS_chr1-4_0611 PE=4 SV=1 - [C4QYZ6_PICPG]" />
      </indistinguishable_protein>
      <peptide peptide_sequence="LIAHSVATYAK" charge="2" initial_probability="2.59" weight="1173.66142" is_nondegenerate_evidence="" n_enzymatic_termini="" n_instances="" is_contributing_evidence="Y">
        <peptide_parent_protein protein_name="C4QYZ6" />
      </peptide>
      <peptide peptide_sequence="VAHGSVFEYGHPTR" charge="3" initial_probability="3.06" weight="1556.75827" is_nondegenerate_evidence="" n_enzymatic_termini="" n_instances="" is_contributing_evidence="Y">
        <peptide_parent_protein protein_name="C4QYZ6" />
      </peptide>
      <peptide peptide_sequence="AALIYNNVPGSAK" charge="2" initial_probability="3.76" weight="1317.71611" is_nondegenerate_evidence="" n_enzymatic_termini="" n_instances="" is_contributing_evidence="Y">
        <peptide_parent_protein protein_name="C4QYZ6" />
      </peptide>
      <peptide peptide_sequence="SGIPGGGIATGAEGLK" charge="2" initial_probability="2.69" weight="1384.74346" is_nondegenerate_evidence="" n_enzymatic_termini="" n_instances="" is_contributing_evidence="Y">
        <peptide_parent_protein protein_name="C4QYZ6" />
      </peptide>
      <peptide peptide_sequence="SLDGFPLR" charge="2" initial_probability="2.4" weight="904.48888" is_nondegenerate_evidence="" n_enzymatic_termini="" n_instances="" is_contributing_evidence="Y">
        <peptide_parent_protein protein_name="C4QYZ6" />
      </peptide>
      <peptide peptide_sequence="GTLGAPTPHQVPSLSLSQEDGEAVK" charge="3" initial_probability="4.22" weight="2518.27878" is_nondegenerate_evidence="" n_enzymatic_termini="" n_instances="" is_contributing_evidence="Y">
        <peptide_parent_protein protein_name="C4QYZ6" />
      </peptide>
      <peptide peptide_sequence="SFSLTINGVAPK" charge="2" initial_probability="3.43" weight="1233.68266" is_nondegenerate_evidence="" n_enzymatic_termini="" n_instances="" is_contributing_evidence="Y">
        <peptide_parent_protein protein_name="C4QYZ6" />
      </peptide>
      <peptide peptide_sequence="HYYDVDVQPFEAFTGILK" charge="3" initial_probability="3.72" weight="2142.05417" is_nondegenerate_evidence="" n_enzymatic_termini="" n_instances="" is_contributing_evidence="Y">
        <peptide_parent_protein protein_name="C4QYZ6" />
      </peptide>
    </protein>
  </protein_group>
  <protein_group group_number="7" probability="16.6">
    <protein protein_name="C4R5D4" probability="16.6" n_indistinguishable_proteins="1" group_sibling_id="7">
      <annotation protein_description="Fusion protein that is cleaved to yield a ribosomal protein of the small (40S) subunit and ubiquitin OS=Komagataella pastoris (strain GS115 / ATCC 20864) GN=PAS_chr3_0722 PE=4 SV=1 - [C4R5D4_PICPG]" />
      <indistinguishable_protein protein_name="C4R5D4">
        <annotation protein_description="Fusion protein that is cleaved to yield a ribosomal protein of the small (40S) subunit and ubiquitin OS=Komagataella pastoris (strain GS115 / ATCC 20864) GN=PAS_chr3_0722 PE=4 SV=1 - [C4R5D4_PICPG]" />
      </indistinguishable_protein>
      <peptide peptide_sequence="TLSDYNIQK" charge="2" initial_probability="2.18" weight="1081.5512" is_nondegenerate_evidence="" n_enzymatic_termini="" n_instances="" is_contributing_evidence="Y">
        <peptide_parent_protein protein_name="C4R8V1" />
        <peptide_parent_protein protein_name="C4R0U2" />
        <peptide_parent_protein protein_name="C4R5D4" />
      </peptide>
      <peptide peptide_sequence="ESTLHLVLR" charge="2" initial_probability="2.78" weight="1067.62004" is_nondegenerate_evidence="" n_enzymatic_termini="" n_instances="" is_contributing_evidence="Y">
        <peptide_parent_protein protein_name="C4R8V1" />
        <peptide_parent_protein protein_name="C4R0U2" />
        <peptide_parent_protein protein_name="C4R5D4" />
      </peptide>
      <peptide peptide_sequence="TITLEVESSDTIDNVK" charge="2" initial_probability="5.82" weight="1763.88823" is_nondegenerate_evidence="" n_enzymatic_termini="" n_instances="" is_contributing_evidence="Y">
        <peptide_parent_protein protein_name="C4R8V1" />
        <peptide_parent_protein protein_name="C4R0U2" />
        <peptide_parent_protein protein_name="C4R5D4" />
        <indistinguishable_peptide peptide_sequence="TITLEVESSDTIDNVK" />
      </peptide>
    </protein>
  </protein_group>
  <protein_group group_number="8" probability="478.99">
    <protein protein_name="75150432" probability="478.99" n_indistinguishable_proteins="1" group_sibling_id="8">
      <annotation protein_description="RecName: Full=Tetrahydrocannabinolic acid synthase;" />
      <indistinguishable_protein protein_name="75150432">
        <annotation protein_description="RecName: Full=Tetrahydrocannabinolic acid synthase;" />
      </indistinguishable_protein>
      <peptide peptide_sequence="TNHASPNNYTQAR" charge="3" initial_probability="3.3" weight="1473.68204" is_nondegenerate_evidence="" n_enzymatic_termini="" n_instances="" is_contributing_evidence="Y">
        <peptide_parent_protein protein_name="75150432" />
      </peptide>
      <peptide peptide_sequence="KNMEIHGLVK" charge="3" initial_probability="3.46" weight="1184.64511" is_nondegenerate_evidence="" n_enzymatic_termini="" n_instances="" is_contributing_evidence="Y">
        <modification_info>
          <mod_aminoacid_mass position="3" mass="147.03542" />
        </modification_info>
        <peptide_parent_protein protein_name="75150432" />
        <indistinguishable_peptide peptide_sequence="KNMEIHGLVK">
          <modification_info mod_nterm_mass="0" mod_cterm_mass="0" modified_peptide="KNM[147.03542]EIHGLVK">
            <mod_aminoacid_mass position="3" mass="147.03542" />
          </modification_info>
        </indistinguishable_peptide>
        <indistinguishable_peptide peptide_sequence="KNMEIHGLVK">
          <modification_info mod_nterm_mass="0" mod_cterm_mass="0" modified_peptide="KNM[147.03542]EIHGLVK">
            <mod_aminoacid_mass position="3" mass="147.03542" />
          </modification_info>
        </indistinguishable_peptide>
        <indistinguishable_peptide peptide_sequence="KNMEIHGLVK">
          <modification_info mod_nterm_mass="0" mod_cterm_mass="0" modified_peptide="KNM[147.03542]EIHGLVK">
            <mod_aminoacid_mass position="3" mass="147.03542" />
          </modification_info>
        </indistinguishable_peptide>
        <indistinguishable_peptide peptide_sequence="KNMEIHGLVK">
          <modification_info mod_nterm_mass="0" mod_cterm_mass="0" modified_peptide="KNM[147.03542]EIHGLVK">
            <mod_aminoacid_mass position="3" mass="147.03542" />
          </modification_info>
        </indistinguishable_peptide>
        <indistinguishable_peptide peptide_sequence="KNMEIHGLVK">
          <modification_info mod_nterm_mass="0" mod_cterm_mass="0" modified_peptide="KNM[147.03542]EIHGLVK">
            <mod_aminoacid_mass position="3" mass="147.03542" />
          </modification_info>
        </indistinguishable_peptide>
        <indistinguishable_peptide peptide_sequence="KNMEIHGLVK">
          <modification_info mod_nterm_mass="0" mod_cterm_mass="0" modified_peptide="KNM[147.03542]EIHGLVK">
            <mod_aminoacid_mass position="3" mass="147.03542" />
          </modification_info>
        </indistinguishable_peptide>
      </peptide>
      <peptide peptide_sequence="KPIPETAMVK" charge="3" initial_probability="2.48" weight="1129.62778" is_nondegenerate_evidence="" n_enzymatic_termini="" n_instances="" is_contributing_evidence="Y">
        <modification_info>
          <mod_aminoacid_mass position="8" mass="147.03542" />
        </modification_info>
        <peptide_parent_protein protein_name="75150432" />
        <indistinguishable_peptide peptide_sequence="KPIPETAMVK">
          <modification_info mod_nterm_mass="0" mod_cterm_mass="0" modified_peptide="KPIPETAM[147.03542]VK">
            <mod_aminoacid_mass position="8" mass="147.03542" />
          </modification_info>
        </indistinguishable_peptide>
        <indistinguishable_peptide peptide_sequence="KPIPETAMVK">
          <modification_info mod_nterm_mass="0" mod_cterm_mass="0" modified_peptide="KPIPETAM[147.03542]VK">
            <mod_aminoacid_mass position="8" mass="147.03542" />
          </modification_info>
        </indistinguishable_peptide>
      </peptide>
      <peptide peptide_sequence="NMEIHGLVK" charge="2" initial_probability="2.75" weight="1056.54973" is_nondegenerate_evidence="" n_enzymatic_termini="" n_instances="" is_contributing_evidence="Y">
        <modification_info>
          <mod_aminoacid_mass position="2" mass="147.03542" />
        </modification_info>
        <peptide_parent_protein protein_name="75150432" />
        <indistinguishable_peptide peptide_sequence="NMEIHGLVK">
          <modification_info mod_nterm_mass="0" mod_cterm_mass="0" modified_peptide="NM[147.03542]EIHGLVK">
            <mod_aminoacid_mass position="2" mass="147.03542" />
          </modification_info>
        </indistinguishable_peptide>
        <indistinguishable_peptide peptide_sequence="NMEIHGLVK">
          <modification_info mod_nterm_mass="0" mod_cterm_mass="0" modified_peptide="NM[147.03542]EIHGLVK">
            <mod_aminoacid_mass position="2" mass="147.03542" />
          </modification_info>
        </indistinguishable_peptide>
      </peptide>
      <peptide peptide_sequence="NEQSIPPLPPHHH" charge="3" initial_probability="4.02" weight="1502.74994" is_nondegenerate_evidence="" n_enzymatic_termini="" n_instances="" is_contributing_evidence="Y">
        <peptide_parent_protein protein_name="75150432" />
        <indistinguishable_peptide peptide_sequence="NEQSIPPLPPHHH" />
        <indistinguishable_peptide peptide_sequence="NEQSIPPLPPHHH" />
        <indistinguishable_peptide peptide_sequence="NEQSIPPLPPHHH" />
        <indistinguishable_peptide peptide_sequence="NEQSIPPLPPHHH" />
        <indistinguishable_peptide peptide_sequence="NEQSIPPLPPHHH" />
        <indistinguishable_peptide peptide_sequence="NEQSIPPLPPHHH" />
        <indistinguishable_peptide peptide_sequence="NEQSIPPLPPHHH" />
      </peptide>
      <peptide peptide_sequence="WQNIAYK" charge="2" initial_probability="2.5" weight="922.47807" is_nondegenerate_evidence="" n_enzymatic_termini="" n_instances="" is_contributing_evidence="Y">
        <peptide_parent_protein protein_name="75150432" />
      </peptide>
      <peptide peptide_sequence="NMEIHGLVK" charge="2" initial_probability="2.43" weight="1040.55522" is_nondegenerate_evidence="" n_enzymatic_termini="" n_instances="" is_contributing_evidence="Y">
        <peptide_parent_protein protein_name="75150432" />
      </peptide>
      <peptide peptide_sequence="STIFSVK" charge="2" initial_probability="1.98" weight="781.44603" is_nondegenerate_evidence="" n_enzymatic_termini="" n_instances="" is_contributing_evidence="Y">
        <peptide_parent_protein protein_name="75150432" />
        <indistinguishable_peptide peptide_sequence="STIFSVK" />
      </peptide>
      <peptide peptide_sequence="TKVDPNNFFR" charge="3" initial_probability="3.28" weight="1237.63291" is_nondegenerate_evidence="" n_enzymatic_termini="" n_instances="" is_contributing_evidence="Y">
        <peptide_parent_protein protein_name="75150432" />
        <indistinguishable_peptide peptide_sequence="TKVDPNNFFR" />
      </peptide>
      <peptide peptide_sequence="VDPNNFFR" charge="2" initial_probability="1.98" weight="1008.49059" is_nondegenerate_evidence="" n_enzymatic_termini="" n_instances="" is_contributing_evidence="Y">
        <peptide_parent_protein protein_name="75150432" />
      </peptide>
      <peptide peptide_sequence="YDKDLVLMTHFITK" charge="2" initial_probability="4.83" weight="1739.90203" is_nondegenerate_evidence="" n_enzymatic_termini="" n_instances="" is_contributing_evidence="Y">
        <modification_info>
          <mod_aminoacid_mass position="8" mass="147.03542" />
        </modification_info>
        <peptide_parent_protein protein_name="75150432" />
        <indistinguishable_peptide peptide_sequence="YDKDLVLMTHFITK">
          <modification_info mod_nterm_mass="0" mod_cterm_mass="0" modified_peptide="YDKDLVLM[147.03542]THFITK">
            <mod_aminoacid_mass position="8" mass="147.03542" />
          </modification_info>
        </indistinguishable_peptide>
        <indistinguishable_peptide peptide_sequence="YDKDLVLMTHFITK">
          <modification_info mod_nterm_mass="0" mod_cterm_mass="0" modified_peptide="YDKDLVLM[147.03542]THFITK">
            <mod_aminoacid_mass position="8" mass="147.03542" />
          </modification_info>
        </indistinguishable_peptide>
        <indistinguishable_peptide peptide_sequence="YDKDLVLMTHFITK">
          <modification_info mod_nterm_mass="0" mod_cterm_mass="0" modified_peptide="YDKDLVLM[147.03542]THFITK">
            <mod_aminoacid_mass position="8" mass="147.03542" />
          </modification_info>
        </indistinguishable_peptide>
        <indistinguishable_peptide peptide_sequence="YDKDLVLMTHFITK">
          <modification_info mod_nterm_mass="0" mod_cterm_mass="0" modified_peptide="YDKDLVLM[147.03542]THFITK">
            <mod_aminoacid_mass position="8" mass="147.03542" />
          </modification_info>
        </indistinguishable_peptide>
        <indistinguishable_peptide peptide_sequence="YDKDLVLMTHFITK">
          <modification_info mod_nterm_mass="0" mod_cterm_mass="0" modified_peptide="YDKDLVLM[147.03542]THFITK">
            <mod_aminoacid_mass position="8" mass="147.03542" />
          </modification_info>
        </indistinguishable_peptide>
        <indistinguishable_peptide peptide_sequence="YDKDLVLMTHFITK">
          <modification_info mod_nterm_mass="0" mod_cterm_mass="0" modified_peptide="YDKDLVLM[147.03542]THFITK">
            <mod_aminoacid_mass position="8" mass="147.03542" />
          </modification_info>
        </indistinguishable_peptide>
        <indistinguishable_peptide peptide_sequence="YDKDLVLMTHFITK">
          <modification_info mod_nterm_mass="0" mod_cterm_mass="0" modified_peptide="YDKDLVLM[147.03542]THFITK">
            <mod_aminoacid_mass position="8" mass="147.03542" />
          </modification_info>
        </indistinguishable_peptide>
        <indistinguishable_peptide peptide_sequence="YDKDLVLMTHFITK">
          <modification_info mod_nterm_mass="0" mod_cterm_mass="0" modified_peptide="YDKDLVLM[147.03542]THFITK">
            <mod_aminoacid_mass position="8" mass="147.03542" />
          </modification_info>
        </indistinguishable_peptide>
        <indistinguishable_peptide peptide_sequence="YDKDLVLMTHFITK">
          <modification_info mod_nterm_mass="0" mod_cterm_mass="0" modified_peptide="YDKDLVLM[147.03542]THFITK">
            <mod_aminoacid_mass position="8" mass="147.03542" />
          </modification_info>
        </indistinguishable_peptide>
        <indistinguishable_peptide peptide_sequence="YDKDLVLMTHFITK">
          <modification_info mod_nterm_mass="0" mod_cterm_mass="0" modified_peptide="YDKDLVLM[147.03542]THFITK">
            <mod_aminoacid_mass position="8" mass="147.03542" />
          </modification_info>
        </indistinguishable_peptide>
        <indistinguishable_peptide peptide_sequence="YDKDLVLMTHFITK">
          <modification_info mod_nterm_mass="0" mod_cterm_mass="0" modified_peptide="YDKDLVLM[147.03542]THFITK">
            <mod_aminoacid_mass position="8" mass="147.03542" />
          </modification_info>
        </indistinguishable_peptide>
        <indistinguishable_peptide peptide_sequence="YDKDLVLMTHFITK">
          <modification_info mod_nterm_mass="0" mod_cterm_mass="0" modified_peptide="YDKDLVLM[147.03542]THFITK">
            <mod_aminoacid_mass position="8" mass="147.03542" />
          </modification_info>
        </indistinguishable_peptide>
        <indistinguishable_peptide peptide_sequence="YDKDLVLMTHFITK">
          <modification_info mod_nterm_mass="0" mod_cterm_mass="0" modified_peptide="YDKDLVLM[147.03542]THFITK">
            <mod_aminoacid_mass position="8" mass="147.03542" />
          </modification_info>
        </indistinguishable_peptide>
      </peptide>
      <peptide peptide_sequence="SVYNFTTPYVSQNPR" charge="2" initial_probability="5.06" weight="1772.85893" is_nondegenerate_evidence="" n_enzymatic_termini="" n_instances="" is_contributing_evidence="Y">
        <peptide_parent_protein protein_name="75150432" />
      </peptide>
      <peptide peptide_sequence="DLVLMTHFITK" charge="2" initial_probability="3.6" weight="1333.71745" is_nondegenerate_evidence="" n_enzymatic_termini="" n_instances="" is_contributing_evidence="Y">
        <modification_info>
          <mod_aminoacid_mass position="5" mass="147.03542" />
        </modification_info>
        <peptide_parent_protein protein_name="75150432" />
        <indistinguishable_peptide peptide_sequence="DLVLMTHFITK">
          <modification_info mod_nterm_mass="0" mod_cterm_mass="0" modified_peptide="DLVLM[147.03542]THFITK">
            <mod_aminoacid_mass position="5" mass="147.03542" />
          </modification_info>
        </indistinguishable_peptide>
      </peptide>
      <peptide peptide_sequence="KSMGEDLFWAIR" charge="2" initial_probability="3.52" weight="1468.72417" is_nondegenerate_evidence="" n_enzymatic_termini="" n_instances="" is_contributing_evidence="Y">
        <modification_info>
          <mod_aminoacid_mass position="3" mass="147.03542" />
        </modification_info>
        <peptide_parent_protein protein_name="75150432" />
        <indistinguishable_peptide peptide_sequence="KSMGEDLFWAIR">
          <modification_info mod_nterm_mass="0" mod_cterm_mass="0" modified_peptide="KSM[147.03542]GEDLFWAIR">
            <mod_aminoacid_mass position="3" mass="147.03542" />
          </modification_info>
        </indistinguishable_peptide>
      </peptide>
      <peptide peptide_sequence="YDKDLVLMTHFITK" charge="3" initial_probability="5.12" weight="1723.90482" is_nondegenerate_evidence="" n_enzymatic_termini="" n_instances="" is_contributing_evidence="Y">
        <peptide_parent_protein protein_name="75150432" />
        <indistinguishable_peptide peptide_sequence="YDKDLVLMTHFITK" />
      </peptide>
      <peptide peptide_sequence="NYGLAADNIIDAHLVNVDGK" charge="2" initial_probability="7.19" weight="2112.07231" is_nondegenerate_evidence="" n_enzymatic_termini="" n_instances="" is_contributing_evidence="Y">
        <peptide_parent_protein protein_name="75150432" />
        <indistinguishable_peptide peptide_sequence="NYGLAADNIIDAHLVNVDGK" />
        <indistinguishable_peptide peptide_sequence="NYGLAADNIIDAHLVNVDGK" />
        <indistinguishable_peptide peptide_sequence="NYGLAADNIIDAHLVNVDGK" />
        <indistinguishable_peptide peptide_sequence="NYGLAADNIIDAHLVNVDGK" />
        <indistinguishable_peptide peptide_sequence="NYGLAADNIIDAHLVNVDGK" />
        <indistinguishable_peptide peptide_sequence="NYGLAADNIIDAHLVNVDGK" />
        <indistinguishable_peptide peptide_sequence="NYGLAADNIIDAHLVNVDGK" />
        <indistinguishable_peptide peptide_sequence="NYGLAADNIIDAHLVNVDGK" />
        <indistinguishable_peptide peptide_sequence="NYGLAADNIIDAHLVNVDGK" />
        <indistinguishable_peptide peptide_sequence="NYGLAADNIIDAHLVNVDGK" />
        <indistinguishable_peptide peptide_sequence="NYGLAADNIIDAHLVNVDGK" />
        <indistinguishable_peptide peptide_sequence="NYGLAADNIIDAHLVNVDGK" />
        <indistinguishable_peptide peptide_sequence="NYGLAADNIIDAHLVNVDGK" />
        <indistinguishable_peptide peptide_sequence="NYGLAADNIIDAHLVNVDGK" />
        <indistinguishable_peptide peptide_sequence="NYGLAADNIIDAHLVNVDGK" />
        <indistinguishable_peptide peptide_sequence="NYGLAADNIIDAHLVNVDGK" />
        <indistinguishable_peptide peptide_sequence="NYGLAADNIIDAHLVNVDGK" />
        <indistinguishable_peptide peptide_sequence="NYGLAADNIIDAHLVNVDGK" />
      </peptide>
      <peptide peptide_sequence="GGGGENFGIIAAWK" charge="2" initial_probability="4.51" weight="1376.69487" is_nondegenerate_evidence="" n_enzymatic_termini="" n_instances="" is_contributing_evidence="Y">
        <peptide_parent_protein protein_name="75150432" />
        <indistinguishable_peptide peptide_sequence="GGGGENFGIIAAWK" />
        <indistinguishable_peptide peptide_sequence="GGGGENFGIIAAWK" />
        <indistinguishable_peptide peptide_sequence="GGGGENFGIIAAWK" />
        <indistinguishable_peptide peptide_sequence="GGGGENFGIIAAWK" />
      </peptide>
      <peptide peptide_sequence="SMGEDLFWAIR" charge="2" initial_probability="3.8" weight="1340.62944" is_nondegenerate_evidence="" n_enzymatic_termini="" n_instances="" is_contributing_evidence="Y">
        <modification_info>
          <mod_aminoacid_mass position="2" mass="147.03542" />
        </modification_info>
        <peptide_parent_protein protein_name="75150432" />
        <indistinguishable_peptide peptide_sequence="SMGEDLFWAIR">
          <modification_info mod_nterm_mass="0" mod_cterm_mass="0" modified_peptide="SM[147.03542]GEDLFWAIR">
            <mod_aminoacid_mass position="2" mass="147.03542" />
          </modification_info>
        </indistinguishable_peptide>
        <indistinguishable_peptide peptide_sequence="SMGEDLFWAIR">
          <modification_info mod_nterm_mass="0" mod_cterm_mass="0" modified_peptide="SM[147.03542]GEDLFWAIR">
            <mod_aminoacid_mass position="2" mass="147.03542" />
          </modification_info>
        </indistinguishable_peptide>
        <indistinguishable_peptide peptide_sequence="SMGEDLFWAIR">
          <modification_info mod_nterm_mass="0" mod_cterm_mass="0" modified_peptide="SM[147.03542]GEDLFWAIR">
            <mod_aminoacid_mass position="2" mass="147.03542" />
          </modification_info>
        </indistinguishable_peptide>
      </peptide>
      <peptide peptide_sequence="SGGHDAEGMSYISQVPFVVVDLR" charge="3" initial_probability="2.95" weight="2479.18961" is_nondegenerate_evidence="" n_enzymatic_termini="" n_instances="" is_contributing_evidence="Y">
        <modification_info>
          <mod_aminoacid_mass position="9" mass="147.03542" />
        </modification_info>
        <peptide_parent_protein protein_name="75150432" />
      </peptide>
      <peptide peptide_sequence="SMGEDLFWAIR" charge="2" initial_probability="4.24" weight="1324.63457" is_nondegenerate_evidence="" n_enzymatic_termini="" n_instances="" is_contributing_evidence="Y">
        <peptide_parent_protein protein_name="75150432" />
      </peptide>
      <peptide peptide_sequence="TTVHGYFSSIFHGGVDSLVDLMNK" charge="3" initial_probability="4.55" weight="2640.27463" is_nondegenerate_evidence="" n_enzymatic_termini="" n_instances="" is_contributing_evidence="Y">
        <modification_info>
          <mod_aminoacid_mass position="22" mass="147.03542" />
        </modification_info>
        <peptide_parent_protein protein_name="75150432" />
        <indistinguishable_peptide peptide_sequence="TTVHGYFSSIFHGGVDSLVDLMNK">
          <modification_info mod_nterm_mass="0" mod_cterm_mass="0" modified_peptide="TTVHGYFSSIFHGGVDSLVDLM[147.03542]NK">
            <mod_aminoacid_mass position="22" mass="147.03542" />
          </modification_info>
        </indistinguishable_peptide>
        <indistinguishable_peptide peptide_sequence="TTVHGYFSSIFHGGVDSLVDLMNK">
          <modification_info mod_nterm_mass="0" mod_cterm_mass="0" modified_peptide="TTVHGYFSSIFHGGVDSLVDLM[147.03542]NK">
            <mod_aminoacid_mass position="22" mass="147.03542" />
          </modification_info>
        </indistinguishable_peptide>
        <indistinguishable_peptide peptide_sequence="TTVHGYFSSIFHGGVDSLVDLMNK">
          <modification_info mod_nterm_mass="0" mod_cterm_mass="0" modified_peptide="TTVHGYFSSIFHGGVDSLVDLM[147.03542]NK">
            <mod_aminoacid_mass position="22" mass="147.03542" />
          </modification_info>
        </indistinguishable_peptide>
        <indistinguishable_peptide peptide_sequence="TTVHGYFSSIFHGGVDSLVDLMNK">
          <modification_info mod_nterm_mass="0" mod_cterm_mass="0" modified_peptide="TTVHGYFSSIFHGGVDSLVDLM[147.03542]NK">
            <mod_aminoacid_mass position="22" mass="147.03542" />
          </modification_info>
        </indistinguishable_peptide>
        <indistinguishable_peptide peptide_sequence="TTVHGYFSSIFHGGVDSLVDLMNK">
          <modification_info mod_nterm_mass="0" mod_cterm_mass="0" modified_peptide="TTVHGYFSSIFHGGVDSLVDLM[147.03542]NK">
            <mod_aminoacid_mass position="22" mass="147.03542" />
          </modification_info>
        </indistinguishable_peptide>
        <indistinguishable_peptide peptide_sequence="TTVHGYFSSIFHGGVDSLVDLMNK">
          <modification_info mod_nterm_mass="0" mod_cterm_mass="0" modified_peptide="TTVHGYFSSIFHGGVDSLVDLM[147.03542]NK">
            <mod_aminoacid_mass position="22" mass="147.03542" />
          </modification_info>
        </indistinguishable_peptide>
        <indistinguishable_peptide peptide_sequence="TTVHGYFSSIFHGGVDSLVDLMNK">
          <modification_info mod_nterm_mass="0" mod_cterm_mass="0" modified_peptide="TTVHGYFSSIFHGGVDSLVDLM[147.03542]NK">
            <mod_aminoacid_mass position="22" mass="147.03542" />
          </modification_info>
        </indistinguishable_peptide>
        <indistinguishable_peptide peptide_sequence="TTVHGYFSSIFHGGVDSLVDLMNK">
          <modification_info mod_nterm_mass="0" mod_cterm_mass="0" modified_peptide="TTVHGYFSSIFHGGVDSLVDLM[147.03542]NK">
            <mod_aminoacid_mass position="22" mass="147.03542" />
          </modification_info>
        </indistinguishable_peptide>
        <indistinguishable_peptide peptide_sequence="TTVHGYFSSIFHGGVDSLVDLMNK">
          <modification_info mod_nterm_mass="0" mod_cterm_mass="0" modified_peptide="TTVHGYFSSIFHGGVDSLVDLM[147.03542]NK">
            <mod_aminoacid_mass position="22" mass="147.03542" />
          </modification_info>
        </indistinguishable_peptide>
        <indistinguishable_peptide peptide_sequence="TTVHGYFSSIFHGGVDSLVDLMNK">
          <modification_info mod_nterm_mass="0" mod_cterm_mass="0" modified_peptide="TTVHGYFSSIFHGGVDSLVDLM[147.03542]NK">
            <mod_aminoacid_mass position="22" mass="147.03542" />
          </modification_info>
        </indistinguishable_peptide>
        <indistinguishable_peptide peptide_sequence="TTVHGYFSSIFHGGVDSLVDLMNK">
          <modification_info mod_nterm_mass="0" mod_cterm_mass="0" modified_peptide="TTVHGYFSSIFHGGVDSLVDLM[147.03542]NK">
            <mod_aminoacid_mass position="22" mass="147.03542" />
          </modification_info>
        </indistinguishable_peptide>
        <indistinguishable_peptide peptide_sequence="TTVHGYFSSIFHGGVDSLVDLMNK">
          <modification_info mod_nterm_mass="0" mod_cterm_mass="0" modified_peptide="TTVHGYFSSIFHGGVDSLVDLM[147.03542]NK">
            <mod_aminoacid_mass position="22" mass="147.03542" />
          </modification_info>
        </indistinguishable_peptide>
        <indistinguishable_peptide peptide_sequence="TTVHGYFSSIFHGGVDSLVDLMNK">
          <modification_info mod_nterm_mass="0" mod_cterm_mass="0" modified_peptide="TTVHGYFSSIFHGGVDSLVDLM[147.03542]NK">
            <mod_aminoacid_mass position="22" mass="147.03542" />
          </modification_info>
        </indistinguishable_peptide>
        <indistinguishable_peptide peptide_sequence="TTVHGYFSSIFHGGVDSLVDLMNK">
          <modification_info mod_nterm_mass="0" mod_cterm_mass="0" modified_peptide="TTVHGYFSSIFHGGVDSLVDLM[147.03542]NK">
            <mod_aminoacid_mass position="22" mass="147.03542" />
          </modification_info>
        </indistinguishable_peptide>
        <indistinguishable_peptide peptide_sequence="TTVHGYFSSIFHGGVDSLVDLMNK">
          <modification_info mod_nterm_mass="0" mod_cterm_mass="0" modified_peptide="TTVHGYFSSIFHGGVDSLVDLM[147.03542]NK">
            <mod_aminoacid_mass position="22" mass="147.03542" />
          </modification_info>
        </indistinguishable_peptide>
        <indistinguishable_peptide peptide_sequence="TTVHGYFSSIFHGGVDSLVDLMNK">
          <modification_info mod_nterm_mass="0" mod_cterm_mass="0" modified_peptide="TTVHGYFSSIFHGGVDSLVDLM[147.03542]NK">
            <mod_aminoacid_mass position="22" mass="147.03542" />
          </modification_info>
        </indistinguishable_peptide>
        <indistinguishable_peptide peptide_sequence="TTVHGYFSSIFHGGVDSLVDLMNK">
          <modification_info mod_nterm_mass="0" mod_cterm_mass="0" modified_peptide="TTVHGYFSSIFHGGVDSLVDLM[147.03542]NK">
            <mod_aminoacid_mass position="22" mass="147.03542" />
          </modification_info>
        </indistinguishable_peptide>
        <indistinguishable_peptide peptide_sequence="TTVHGYFSSIFHGGVDSLVDLMNK">
          <modification_info mod_nterm_mass="0" mod_cterm_mass="0" modified_peptide="TTVHGYFSSIFHGGVDSLVDLM[147.03542]NK">
            <mod_aminoacid_mass position="22" mass="147.03542" />
          </modification_info>
        </indistinguishable_peptide>
        <indistinguishable_peptide peptide_sequence="TTVHGYFSSIFHGGVDSLVDLMNK">
          <modification_info mod_nterm_mass="0" mod_cterm_mass="0" modified_peptide="TTVHGYFSSIFHGGVDSLVDLM[147.03542]NK">
            <mod_aminoacid_mass position="22" mass="147.03542" />
          </modification_info>
        </indistinguishable_peptide>
        <indistinguishable_peptide peptide_sequence="TTVHGYFSSIFHGGVDSLVDLMNK">
          <modification_info mod_nterm_mass="0" mod_cterm_mass="0" modified_peptide="TTVHGYFSSIFHGGVDSLVDLM[147.03542]NK">
            <mod_aminoacid_mass position="22" mass="147.03542" />
          </modification_info>
        </indistinguishable_peptide>
        <indistinguishable_peptide peptide_sequence="TTVHGYFSSIFHGGVDSLVDLMNK">
          <modification_info mod_nterm_mass="0" mod_cterm_mass="0" modified_peptide="TTVHGYFSSIFHGGVDSLVDLM[147.03542]NK">
            <mod_aminoacid_mass position="22" mass="147.03542" />
          </modification_info>
        </indistinguishable_peptide>
        <indistinguishable_peptide peptide_sequence="TTVHGYFSSIFHGGVDSLVDLMNK">
          <modification_info mod_nterm_mass="0" mod_cterm_mass="0" modified_peptide="TTVHGYFSSIFHGGVDSLVDLM[147.03542]NK">
            <mod_aminoacid_mass position="22" mass="147.03542" />
          </modification_info>
        </indistinguishable_peptide>
        <indistinguishable_peptide peptide_sequence="TTVHGYFSSIFHGGVDSLVDLMNK">
          <modification_info mod_nterm_mass="0" mod_cterm_mass="0" modified_peptide="TTVHGYFSSIFHGGVDSLVDLM[147.03542]NK">
            <mod_aminoacid_mass position="22" mass="147.03542" />
          </modification_info>
        </indistinguishable_peptide>
      </peptide>
      <peptide peptide_sequence="AGIMYELWYTASWEK" charge="2" initial_probability="5.29" weight="1863.85991" is_nondegenerate_evidence="" n_enzymatic_termini="" n_instances="" is_contributing_evidence="Y">
        <modification_info>
          <mod_aminoacid_mass position="4" mass="147.03542" />
        </modification_info>
        <peptide_parent_protein protein_name="75150432" />
        <indistinguishable_peptide peptide_sequence="AGIMYELWYTASWEK">
          <modification_info mod_nterm_mass="0" mod_cterm_mass="0" modified_peptide="AGIM[147.03542]YELWYTASWEK">
            <mod_aminoacid_mass position="4" mass="147.03542" />
          </modification_info>
        </indistinguishable_peptide>
        <indistinguishable_peptide peptide_sequence="AGIMYELWYTASWEK">
          <modification_info mod_nterm_mass="0" mod_cterm_mass="0" modified_peptide="AGIM[147.03542]YELWYTASWEK">
            <mod_aminoacid_mass position="4" mass="147.03542" />
          </modification_info>
        </indistinguishable_peptide>
        <indistinguishable_peptide peptide_sequence="AGIMYELWYTASWEK">
          <modification_info mod_nterm_mass="0" mod_cterm_mass="0" modified_peptide="AGIM[147.03542]YELWYTASWEK">
            <mod_aminoacid_mass position="4" mass="147.03542" />
          </modification_info>
        </indistinguishable_peptide>
        <indistinguishable_peptide peptide_sequence="AGIMYELWYTASWEK">
          <modification_info mod_nterm_mass="0" mod_cterm_mass="0" modified_peptide="AGIM[147.03542]YELWYTASWEK">
            <mod_aminoacid_mass position="4" mass="147.03542" />
          </modification_info>
        </indistinguishable_peptide>
        <indistinguishable_peptide peptide_sequence="AGIMYELWYTASWEK">
          <modification_info mod_nterm_mass="0" mod_cterm_mass="0" modified_peptide="AGIM[147.03542]YELWYTASWEK">
            <mod_aminoacid_mass position="4" mass="147.03542" />
          </modification_info>
        </indistinguishable_peptide>
        <indistinguishable_peptide peptide_sequence="AGIMYELWYTASWEK">
          <modification_info mod_nterm_mass="0" mod_cterm_mass="0" modified_peptide="AGIM[147.03542]YELWYTASWEK">
            <mod_aminoacid_mass position="4" mass="147.03542" />
          </modification_info>
        </indistinguishable_peptide>
        <indistinguishable_peptide peptide_sequence="AGIMYELWYTASWEK">
          <modification_info mod_nterm_mass="0" mod_cterm_mass="0" modified_peptide="AGIM[147.03542]YELWYTASWEK">
            <mod_aminoacid_mass position="4" mass="147.03542" />
          </modification_info>
        </indistinguishable_peptide>
        <indistinguishable_peptide peptide_sequence="AGIMYELWYTASWEK">
          <modification_info mod_nterm_mass="0" mod_cterm_mass="0" modified_peptide="AGIM[147.03542]YELWYTASWEK">
            <mod_aminoacid_mass position="4" mass="147.03542" />
          </modification_info>
        </indistinguishable_peptide>
        <indistinguishable_peptide peptide_sequence="AGIMYELWYTASWEK">
          <modification_info mod_nterm_mass="0" mod_cterm_mass="0" modified_peptide="AGIM[147.03542]YELWYTASWEK">
            <mod_aminoacid_mass position="4" mass="147.03542" />
          </modification_info>
        </indistinguishable_peptide>
        <indistinguishable_peptide peptide_sequence="AGIMYELWYTASWEK">
          <modification_info mod_nterm_mass="0" mod_cterm_mass="0" modified_peptide="AGIM[147.03542]YELWYTASWEK">
            <mod_aminoacid_mass position="4" mass="147.03542" />
          </modification_info>
        </indistinguishable_peptide>
        <indistinguishable_peptide peptide_sequence="AGIMYELWYTASWEK">
          <modification_info mod_nterm_mass="0" mod_cterm_mass="0" modified_peptide="AGIM[147.03542]YELWYTASWEK">
            <mod_aminoacid_mass position="4" mass="147.03542" />
          </modification_info>
        </indistinguishable_peptide>
        <indistinguishable_peptide peptide_sequence="AGIMYELWYTASWEK">
          <modification_info mod_nterm_mass="0" mod_cterm_mass="0" modified_peptide="AGIM[147.03542]YELWYTASWEK">
            <mod_aminoacid_mass position="4" mass="147.03542" />
          </modification_info>
        </indistinguishable_peptide>
        <indistinguishable_peptide peptide_sequence="AGIMYELWYTASWEK">
          <modification_info mod_nterm_mass="0" mod_cterm_mass="0" modified_peptide="AGIM[147.03542]YELWYTASWEK">
            <mod_aminoacid_mass position="4" mass="147.03542" />
          </modification_info>
        </indistinguishable_peptide>
        <indistinguishable_peptide peptide_sequence="AGIMYELWYTASWEK">
          <modification_info mod_nterm_mass="0" mod_cterm_mass="0" modified_peptide="AGIM[147.03542]YELWYTASWEK">
            <mod_aminoacid_mass position="4" mass="147.03542" />
          </modification_info>
        </indistinguishable_peptide>
        <indistinguishable_peptide peptide_sequence="AGIMYELWYTASWEK">
          <modification_info mod_nterm_mass="0" mod_cterm_mass="0" modified_peptide="AGIM[147.03542]YELWYTASWEK">
            <mod_aminoacid_mass position="4" mass="147.03542" />
          </modification_info>
        </indistinguishable_peptide>
        <indistinguishable_peptide peptide_sequence="AGIMYELWYTASWEK">
          <modification_info mod_nterm_mass="0" mod_cterm_mass="0" modified_peptide="AGIM[147.03542]YELWYTASWEK">
            <mod_aminoacid_mass position="4" mass="147.03542" />
          </modification_info>
        </indistinguishable_peptide>
        <indistinguishable_peptide peptide_sequence="AGIMYELWYTASWEK">
          <modification_info mod_nterm_mass="0" mod_cterm_mass="0" modified_peptide="AGIM[147.03542]YELWYTASWEK">
            <mod_aminoacid_mass position="4" mass="147.03542" />
          </modification_info>
        </indistinguishable_peptide>
        <indistinguishable_peptide peptide_sequence="AGIMYELWYTASWEK">
          <modification_info mod_nterm_mass="0" mod_cterm_mass="0" modified_peptide="AGIM[147.03542]YELWYTASWEK">
            <mod_aminoacid_mass position="4" mass="147.03542" />
          </modification_info>
        </indistinguishable_peptide>
        <indistinguishable_peptide peptide_sequence="AGIMYELWYTASWEK">
          <modification_info mod_nterm_mass="0" mod_cterm_mass="0" modified_peptide="AGIM[147.03542]YELWYTASWEK">
            <mod_aminoacid_mass position="4" mass="147.03542" />
          </modification_info>
        </indistinguishable_peptide>
        <indistinguishable_peptide peptide_sequence="AGIMYELWYTASWEK">
          <modification_info mod_nterm_mass="0" mod_cterm_mass="0" modified_peptide="AGIM[147.03542]YELWYTASWEK">
            <mod_aminoacid_mass position="4" mass="147.03542" />
          </modification_info>
        </indistinguishable_peptide>
      </peptide>
      <peptide peptide_sequence="LYEEDVGAGMYVLYPYGGIMEEISESAIPFPHR" charge="3" initial_probability="5.72" weight="3764.75754" is_nondegenerate_evidence="" n_enzymatic_termini="" n_instances="" is_contributing_evidence="Y">
        <modification_info>
          <mod_aminoacid_mass position="10" mass="147.03542" />
          <mod_aminoacid_mass position="20" mass="147.03542" />
        </modification_info>
        <peptide_parent_protein protein_name="75150432" />
        <indistinguishable_peptide peptide_sequence="LYEEDVGAGMYVLYPYGGIMEEISESAIPFPHR">
          <modification_info mod_nterm_mass="0" mod_cterm_mass="0" modified_peptide="LYEEDVGAGM[147.03542]YVLYPYGGIM[147.03542]EEISESAIPFPHR">
            <mod_aminoacid_mass position="20" mass="147.03542" />
          </modification_info>
        </indistinguishable_peptide>
        <indistinguishable_peptide peptide_sequence="LYEEDVGAGMYVLYPYGGIMEEISESAIPFPHR">
          <modification_info mod_nterm_mass="0" mod_cterm_mass="0" modified_peptide="LYEEDVGAGM[147.03542]YVLYPYGGIM[147.03542]EEISESAIPFPHR">
            <mod_aminoacid_mass position="20" mass="147.03542" />
          </modification_info>
        </indistinguishable_peptide>
        <indistinguishable_peptide peptide_sequence="LYEEDVGAGMYVLYPYGGIMEEISESAIPFPHR">
          <modification_info mod_nterm_mass="0" mod_cterm_mass="0" modified_peptide="LYEEDVGAGM[147.03542]YVLYPYGGIM[147.03542]EEISESAIPFPHR">
            <mod_aminoacid_mass position="20" mass="147.03542" />
          </modification_info>
        </indistinguishable_peptide>
        <indistinguishable_peptide peptide_sequence="LYEEDVGAGMYVLYPYGGIMEEISESAIPFPHR">
          <modification_info mod_nterm_mass="0" mod_cterm_mass="0" modified_peptide="LYEEDVGAGM[147.03542]YVLYPYGGIM[147.03542]EEISESAIPFPHR">
            <mod_aminoacid_mass position="20" mass="147.03542" />
          </modification_info>
        </indistinguishable_peptide>
        <indistinguishable_peptide peptide_sequence="LYEEDVGAGMYVLYPYGGIMEEISESAIPFPHR">
          <modification_info mod_nterm_mass="0" mod_cterm_mass="0" modified_peptide="LYEEDVGAGM[147.03542]YVLYPYGGIM[147.03542]EEISESAIPFPHR">
            <mod_aminoacid_mass position="20" mass="147.03542" />
          </modification_info>
        </indistinguishable_peptide>
        <indistinguishable_peptide peptide_sequence="LYEEDVGAGMYVLYPYGGIMEEISESAIPFPHR">
          <modification_info mod_nterm_mass="0" mod_cterm_mass="0" modified_peptide="LYEEDVGAGM[147.03542]YVLYPYGGIM[147.03542]EEISESAIPFPHR">
            <mod_aminoacid_mass position="20" mass="147.03542" />
          </modification_info>
        </indistinguishable_peptide>
        <indistinguishable_peptide peptide_sequence="LYEEDVGAGMYVLYPYGGIMEEISESAIPFPHR">
          <modification_info mod_nterm_mass="0" mod_cterm_mass="0" modified_peptide="LYEEDVGAGM[147.03542]YVLYPYGGIM[147.03542]EEISESAIPFPHR">
            <mod_aminoacid_mass position="20" mass="147.03542" />
          </modification_info>
        </indistinguishable_peptide>
        <indistinguishable_peptide peptide_sequence="LYEEDVGAGMYVLYPYGGIMEEISESAIPFPHR">
          <modification_info mod_nterm_mass="0" mod_cterm_mass="0" modified_peptide="LYEEDVGAGM[147.03542]YVLYPYGGIM[147.03542]EEISESAIPFPHR">
            <mod_aminoacid_mass position="20" mass="147.03542" />
          </modification_info>
        </indistinguishable_peptide>
        <indistinguishable_peptide peptide_sequence="LYEEDVGAGMYVLYPYGGIMEEISESAIPFPHR">
          <modification_info mod_nterm_mass="0" mod_cterm_mass="0" modified_peptide="LYEEDVGAGM[147.03542]YVLYPYGGIM[147.03542]EEISESAIPFPHR">
            <mod_aminoacid_mass position="20" mass="147.03542" />
          </modification_info>
        </indistinguishable_peptide>
        <indistinguishable_peptide peptide_sequence="LYEEDVGAGMYVLYPYGGIMEEISESAIPFPHR">
          <modification_info mod_nterm_mass="0" mod_cterm_mass="0" modified_peptide="LYEEDVGAGM[147.03542]YVLYPYGGIM[147.03542]EEISESAIPFPHR">
            <mod_aminoacid_mass position="20" mass="147.03542" />
          </modification_info>
        </indistinguishable_peptide>
        <indistinguishable_peptide peptide_sequence="LYEEDVGAGMYVLYPYGGIMEEISESAIPFPHR">
          <modification_info mod_nterm_mass="0" mod_cterm_mass="0" modified_peptide="LYEEDVGAGM[147.03542]YVLYPYGGIM[147.03542]EEISESAIPFPHR">
            <mod_aminoacid_mass position="20" mass="147.03542" />
          </modification_info>
        </indistinguishable_peptide>
        <indistinguishable_peptide peptide_sequence="LYEEDVGAGMYVLYPYGGIMEEISESAIPFPHR">
          <modification_info mod_nterm_mass="0" mod_cterm_mass="0" modified_peptide="LYEEDVGAGM[147.03542]YVLYPYGGIM[147.03542]EEISESAIPFPHR">
            <mod_aminoacid_mass position="20" mass="147.03542" />
          </modification_info>
        </indistinguishable_peptide>
        <indistinguishable_peptide peptide_sequence="LYEEDVGAGMYVLYPYGGIMEEISESAIPFPHR">
          <modification_info mod_nterm_mass="0" mod_cterm_mass="0" modified_peptide="LYEEDVGAGM[147.03542]YVLYPYGGIM[147.03542]EEISESAIPFPHR">
            <mod_aminoacid_mass position="20" mass="147.03542" />
          </modification_info>
        </indistinguishable_peptide>
        <indistinguishable_peptide peptide_sequence="LYEEDVGAGMYVLYPYGGIMEEISESAIPFPHR">
          <modification_info mod_nterm_mass="0" mod_cterm_mass="0" modified_peptide="LYEEDVGAGM[147.03542]YVLYPYGGIM[147.03542]EEISESAIPFPHR">
            <mod_aminoacid_mass position="20" mass="147.03542" />
          </modification_info>
        </indistinguishable_peptide>
        <indistinguishable_peptide peptide_sequence="LYEEDVGAGMYVLYPYGGIMEEISESAIPFPHR">
          <modification_info mod_nterm_mass="0" mod_cterm_mass="0" modified_peptide="LYEEDVGAGM[147.03542]YVLYPYGGIM[147.03542]EEISESAIPFPHR">
            <mod_aminoacid_mass position="20" mass="147.03542" />
          </modification_info>
        </indistinguishable_peptide>
      </peptide>
      <peptide peptide_sequence="TTVHGYFSSIFHGGVDSLVDLMNK" charge="4" initial_probability="2.86" weight="2624.27382" is_nondegenerate_evidence="" n_enzymatic_termini="" n_instances="" is_contributing_evidence="Y">
        <peptide_parent_protein protein_name="75150432" />
      </peptide>
      <peptide peptide_sequence="IDVHSQTAWVEAGATLGEVYYWINEK" charge="3" initial_probability="4.73" weight="2979.46872" is_nondegenerate_evidence="" n_enzymatic_termini="" n_instances="" is_contributing_evidence="Y">
        <peptide_parent_protein protein_name="75150432" />
        <indistinguishable_peptide peptide_sequence="IDVHSQTAWVEAGATLGEVYYWINEK" />
      </peptide>
      <peptide peptide_sequence="LYEEDVGAGMYVLYPYGGIMEEISESAIPFPHR" charge="3" initial_probability="4.81" weight="3748.7446" is_nondegenerate_evidence="" n_enzymatic_termini="" n_instances="" is_contributing_evidence="Y">
        <modification_info>
          <mod_aminoacid_mass position="10" mass="147.03542" />
        </modification_info>
        <peptide_parent_protein protein_name="75150432" />
      </peptide>
    </protein>
  </protein_group>
</protein_summary>
