# Supplementary material for: Enrichment and identification of Δ9-Tetrahydrocannabinolic acid synthase from Pichia pastoris culture supernatants
Source: Data Brief. 2015 Aug 6;4:641–9. doi: 10.1016/j.dib.2015.07.033 (PMC4560726; doi:10.1016/j.dib.2015.07.033)
Supplement: Supplementary file 1 — Supplementary Data [file mmc1.zip › Supplementary Table 4 A.xlsx]

## Sheet: Sheet1
Accession	Description	Score	Coverage	# Proteins	# Unique Peptides	# Peptides	# PSMs	# AAs	MW [kDa]	calc. pI
C4R312	Dihydrolipoyl dehydrogenase OS=Komagataella pastoris (strain GS115 / ATCC 20864) GN=PAS_chr2-2_0048 PE=3 SV=1 - [C4R312_PICPG]	833.29	72.02	1	24	24	217	486	52.3242	6.771
75150432	RecName: Full=Tetrahydrocannabinolic acid synthase;	655.604	69.36	1	35	35	207	545	61.8875	8.95361
C4QYZ6	Vacuolar aminopeptidase Y, processed to mature form by Prb1p OS=Komagataella pastoris (strain GS115 / ATCC 20864) GN=PAS_chr1-4_0611 PE=4 SV=1 - [C4QYZ6_PICPG]	445.957	46.76	1	19	19	121	509	55.0067	5.50342
C4QZU2	Cobalamin-independent methionine synthase, involved in amino acid biosynthesis OS=Komagataella pastoris (strain GS115 / ATCC 20864) GN=PAS_chr2-1_0160 PE=3 SV=1 - [C4QZU2_PICPG]	149.868	50.13	1	29	29	43	768	85.7857	6.26514
C4R3H3	Putative uncharacterized protein OS=Komagataella pastoris (strain GS115 / ATCC 20864) GN=PAS_chr3_0076 PE=4 SV=1 - [C4R3H3_PICPG]	115.446	14.38	1	3	3	37	313	31.867	5.51611
C4R8V1	Ubiquitin OS=Komagataella pastoris (strain GS115 / ATCC 20864) GN=PAS_chr4_0762 PE=4 SV=1 - [C4R8V1_PICPG]	74.081	63.23	1	0	6	23	310	34.7966	6.96143
C4R0U2	Fusion protein, identical to Rpl40Bp OS=Komagataella pastoris (strain GS115 / ATCC 20864) GN=PAS_chr2-1_0486 PE=4 SV=1 - [C4R0U2_PICPG]	74.081	38.28	1	0	6	23	128	14.5589	9.83252
C4R5D4	Fusion protein that is cleaved to yield a ribosomal protein of the small (40S) subunit and ubiquitin OS=Komagataella pastoris (strain GS115 / ATCC 20864) GN=PAS_chr3_0722 PE=4 SV=1 - [C4R5D4_PICPG]	74.081	32.67	1	0	6	23	150	17.1742	9.72998
C4QYU3	Hexokinase-2 OS=Komagataella pastoris (strain GS115 / ATCC 20864) GN=PAS_chr1-4_0561 PE=3 SV=1 - [C4QYU3_PICPG]	58.5001	37.1	1	14	14	18	496	55.3236	5.69385
C4R201	Zinc-dependent metallopeptidase yscII, may have a role in obtaining leucine from dipeptide substrate OS=Komagataella pastoris (strain GS115 / ATCC 20864) GN=PAS_chr2-2_0380 PE=4 SV=1 - [C4R201_PICPG]	55.0444	19.33	1	13	13	14	921	104.301	6.63916
C4R099	Glucose-6-phosphate 1-dehydrogenase OS=Komagataella pastoris (strain GS115 / ATCC 20864) GN=PAS_chr2-1_0308 PE=3 SV=1 - [C4R099_PICPG]	36.0233	27.38	1	10	10	10	504	57.6527	6.56592
C4R686	Cytosolic and mitochondrial glutathione oxidoreductase OS=Komagataella pastoris (strain GS115 / ATCC 20864) GN=PAS_chr3_1011 PE=3 SV=1 - [C4R686_PICPG]	32.9128	32.47	1	9	9	9	462	50.2721	8.11865
C4QW09	Fructose 1,6-bisphosphate aldolase, required for glycolysis and gluconeogenesis OS=Komagataella pastoris (strain GS115 / ATCC 20864) GN=PAS_chr1-1_0072 PE=4 SV=1 - [C4QW09_PICPG]	24.2256	24.93	1	6	6	7	361	39.7071	6.46826
C4R9F6	Putative uncharacterized protein OS=Komagataella pastoris (strain GS115 / ATCC 20864) GN=PAS_c034_0034 PE=4 SV=1 - [C4R9F6_PICPG]	16.4947	15.24	1	5	5	5	433	45.2065	5.30029
C4R3T2	Major of three pyruvate decarboxylase isozymes OS=Komagataella pastoris (strain GS115 / ATCC 20864) GN=PAS_chr3_0188 PE=3 SV=1 - [C4R3T2_PICPG]	13.2349	10.54	1	3	3	3	560	61.3219	5.96045
C4R2S5	Mitochondrial cytochrome-c peroxidase OS=Komagataella pastoris (strain GS115 / ATCC 20864) GN=PAS_chr2-2_0127 PE=3 SV=1 - [C4R2S5_PICPG]	13.188	11.7	1	3	3	4	376	41.9787	7.07861
C4QWS2	Fructose 1,6-bisphosphate aldolase, required for glycolysis and gluconeogenesis OS=Komagataella pastoris (strain GS115 / ATCC 20864) GN=PAS_chr1-1_0319 PE=4 SV=1 - [C4QWS2_PICPG]	12.8145	15.3	1	4	4	4	353	38.9446	6.53662
C4R564	Type I transmembrane sorting receptor for multiple vacuolar hydrolases OS=Komagataella pastoris (strain GS115 / ATCC 20864) GN=PAS_chr3_0653 PE=4 SV=1 - [C4R564_PICPG]	12.1857	3.93	1	5	5	5	1502	166.948	5.13525
C4R862	Uncharacterized protein OS=Komagataella pastoris (strain GS115 / ATCC 20864) GN=PAS_chr4_0974 PE=4 SV=1 - [C4R862_PICPG]	10.2764	12.47	1	4	4	4	385	42.4141	7.7085
C4R546	Putative serine type carboxypeptidase with a role in phytochelatin synthesis OS=Komagataella pastoris (strain GS115 / ATCC 20864) GN=PAS_chr3_0633 PE=4 SV=1 - [C4R546_PICPG]	10.0996	4.49	1	2	2	3	534	61.0341	5.03369
C4R5T5	Non-essential intracellular esterase that can function as an S-formylglutathione hydrolase OS=Komagataella pastoris (strain GS115 / ATCC 20864) GN=PAS_chr3_0867 PE=4 SV=1 - [C4R5T5_PICPG]	5.63933	8.7	1	2	2	2	299	33.2604	6.80029
C4QX36	Acetohydroxyacid reductoisomerase OS=Komagataella pastoris (strain GS115 / ATCC 20864) GN=PAS_chr1-1_0432 PE=4 SV=1 - [C4QX36_PICPG]	3.93098	11.81	1	2	2	2	398	44.2826	7.91357
